# Supplementary material for: 4-tert-Butyl-N-[(2,6-dimethyl­phen­yl)carbamothio­yl]benzamide
Source: Acta Crystallogr Sect E Struct Rep Online. 2012 Aug 11;68(Pt 9):o2670. doi: 10.1107/S1600536812034174 (PMC3435693; doi:10.1107/S1600536812034174)
Supplement: Supplementary file 1 [file e-68-o2670-sup1.cif]

##############################################################################
#                                                                            #
# This CIF contains the data in a paper accepted for publication in          #
# Acta Crystallographica Section E. It conforms to the requirements of       #
# Notes for Authors for Acta Crystallographica Section E, and has been       #
# peer reviewed under the auspices of the IUCr Commission on Journals.       #
#                                                                            #
# Full details of the Crystallographic Information File format               #
# are given in the paper "The Crystallographic Information File (CIF):       #
# a New Standard Archive File for Crystallography" by S. R. Hall, F. H.      #
# Allen and I. D. Brown [Acta Cryst. (1991), A47, 655-685].                  #
#                                                                            #
# The current version of the core CIF dictionary is obtainable from          #
# ftp://ftp.iucr.org/pub/cif_core.dic.                                       #
#                                                                            #
# Software is freely available for graphical display of the structure(s)     #
# in this CIF. For information consult the CIF software page                 #
# http://www.iucr.org/resources/cif/software.                                #
#                                                                            #
# This file may be used for bona fide research purposes within the           #
# scientific community so long as proper attribution is given to the journal # 
# article from which it was obtained.                                        #
#                                                                            #
##############################################################################
data_global
_audit_creation_method     'form.cif (version 2.0)'
_journal_data_validation_number     ?
_journal_date_recd_electronic     2012-07-27
_journal_date_accepted     2012-08-01
_journal_name_full     'Acta Crystallographica, Section E'
_journal_year     2012
_journal_volume     68
_journal_issue      9
_journal_page_first     o2670
_journal_page_last     o2670
_journal_paper_category     QO
_journal_paper_doi     10.1107/S1600536812034174
_journal_coeditor_code     IS5176
_publ_contact_author_name     'Ibrahim Abdul Razak'
_publ_contact_author_address
;
      School of Physics
      Universiti Sains Malaysia
      11800 USM, Penang
      MALAYSIA
;
_publ_contact_author_email     'arazaki@usm.my'
_publ_contact_author_fax     '604 6579150'
_publ_contact_author_phone     '604 6533438'
_publ_section_title
;
4-<i>tert</i>-Butyl-<i>N</i>-[(2,6-dimethylphenyl)carbamothioyl]benzamide
;
loop_
    _publ_author_name
    _publ_author_footnote
    _publ_author_address
    'Yusof, M. Sukeri M.' ?
;
Department of Chemical Sciences
Faculty of Science and Technology
Universiti Malaysia Terengganu
Menggabang Telipot
21030 Kuala Terengganu
Malaysia
;
    'Suhana Arshad' ?
;
School of Physics
Universiti Sains Malaysia
11800 USM, Penang
Malaysia
;
    'Ibrahim Abdul Razak'
;
Thomson Reuters ResearcherID: A-5599-2009.
;
;
School of Physics
Universiti Sains Malaysia
11800 USM, Penang
Malaysia
;
    'Azhar Abdul Rahman'
;
Thomson Reuters ResearcherID: B-3333-2011.
;
;
School of Physics
Universiti Sains Malaysia
11800 USM, Penang
Malaysia
;
data_I
_audit_creation_method     SHELXL-97
_chemical_name_systematic
;
4-<i>tert</i>-Butyl-<i>N</i>-[(2,6-dimethylphenyl)carbamothioyl]benzamide
;
_chemical_name_common     ?
_chemical_formula_moiety     'C20 H24 N2 O S'
_chemical_formula_sum     'C20 H24 N2 O S'
_chemical_formula_iupac     'C20 H24 N2 O S'
_chemical_formula_weight     340.47
_chemical_melting_point     ?
_symmetry_cell_setting     monoclinic
_symmetry_space_group_name_H-M     'P 21/c'
_symmetry_space_group_name_Hall     '-P 2ybc'
loop_
    _symmetry_equiv_pos_as_xyz
    'x, y, z'
    '-x, y+1/2, -z+1/2'
    '-x, -y, -z'
    'x, -y-1/2, z-1/2'
_cell_length_a     19.5893(2)
_cell_length_b     8.81180(10)
_cell_length_c     23.5034(2)
_cell_angle_alpha     90.00
_cell_angle_beta     114.8860(10)
_cell_angle_gamma     90.00
_cell_volume     3680.37(6)
_cell_formula_units_Z     8
_cell_measurement_reflns_used     9861
_cell_measurement_theta_min     2.29
_cell_measurement_theta_max     30.04
_cell_measurement_temperature     100.0(10)
_exptl_crystal_description     'Block'
_exptl_crystal_colour     'yellow'
_exptl_crystal_size_max     0.41
_exptl_crystal_size_mid     0.22
_exptl_crystal_size_min     0.17
_exptl_crystal_density_diffrn     1.229
_exptl_crystal_density_meas     ?
_exptl_crystal_density_method     'not measured'
_exptl_crystal_F_000     1456
_exptl_absorpt_coefficient_mu     0.184
_exptl_absorpt_correction_type     multi-scan
_exptl_absorpt_process_details     '(<i>SADABS</i>; Bruker, 2009)'
_exptl_absorpt_correction_T_min     0.9289
_exptl_absorpt_correction_T_max     0.9702
_exptl_special_details
;
The crystal was placed in the cold stream of an Oxford Cryosystems Cobra
open-flow nitrogen cryostat (Cosier & Glazer, 1986) operating at 100.0 (1) K.
;
_diffrn_ambient_temperature     100.0(10)
_diffrn_radiation_type     MoK\a
_diffrn_radiation_wavelength     0.71073
_diffrn_radiation_source     'fine-focus sealed tube'
_diffrn_radiation_monochromator     graphite
_diffrn_measurement_device_type
;
Bruker SMART APEXII CCD area-detector
;
_diffrn_measurement_method     '\f and \w scans'
_diffrn_detector_area_resol_mean     ?
_diffrn_reflns_number     67130
_diffrn_reflns_av_R_equivalents     0.0442
_diffrn_reflns_av_sigmaI/netI     0.0377
_diffrn_reflns_theta_min     1.77
_diffrn_reflns_theta_max     30.10
_diffrn_reflns_theta_full     30.10
_diffrn_measured_fraction_theta_max     0.998
_diffrn_measured_fraction_theta_full     0.998
_diffrn_reflns_limit_h_min     -27
_diffrn_reflns_limit_h_max     27
_diffrn_reflns_limit_k_min     -12
_diffrn_reflns_limit_k_max     12
_diffrn_reflns_limit_l_min     -33
_diffrn_reflns_limit_l_max     33
_refine_special_details
;
Refinement of <i>F</i>^2^ against ALL reflections. The weighted <i>R</i>-factor
<i>wR</i> and goodness of fit <i>S</i> are based on <i>F</i>^2^, conventional
<i>R</i>-factors <i>R</i> are based on <i>F</i>, with <i>F</i> set to zero for
negative <i>F</i>^2^. The threshold expression of <i>F</i>^2^ >
\s(<i>F</i>^2^) is used only for calculating <i>R</i>-factors(gt) <i>etc</i>.
and is not relevant to the choice of reflections for refinement.
<i>R</i>-factors based on <i>F</i>^2^ are statistically about twice as large
as those based on <i>F</i>, and <i>R</i>- factors based on ALL data will be
even larger.
;
_reflns_number_total     10823
_reflns_number_gt     8234
_reflns_threshold_expression     I>2\s(I)
_refine_ls_structure_factor_coef     Fsqd
_refine_ls_matrix_type     full
_refine_ls_R_factor_all     0.0727
_refine_ls_R_factor_gt     0.0507
_refine_ls_wR_factor_gt     0.1100
_refine_ls_wR_factor_ref     0.1196
_refine_ls_goodness_of_fit_ref     1.043
_refine_ls_restrained_S_all     1.043
_refine_ls_number_reflns     10823
_refine_ls_number_parameters     459
_refine_ls_number_restraints     0
_refine_ls_hydrogen_treatment     mixed
_refine_ls_weighting_scheme     calc
_refine_ls_weighting_details
         'calc w=1/[\s^2^(Fo^2^)+(0.0433P)^2^+2.0471P] where P=(Fo^2^+2Fc^2^)/3'
_atom_sites_solution_hydrogens     geom
_atom_sites_solution_primary     direct
_atom_sites_solution_secondary     difmap
_refine_ls_shift/su_max     0.001
_refine_ls_shift/su_mean     0.000
_refine_diff_density_max     0.433
_refine_diff_density_min     -0.244
_refine_ls_extinction_method     none
_refine_ls_extinction_coef     ?
loop_
    _atom_type_symbol
    _atom_type_description
    _atom_type_scat_dispersion_real
    _atom_type_scat_dispersion_imag
    _atom_type_scat_source
    'C' 'C' 0.0033 0.0016
                         'International Tables Vol C Tables 4.2.6.8 and 6.1.1.4'
    'H' 'H' 0.0000 0.0000
                         'International Tables Vol C Tables 4.2.6.8 and 6.1.1.4'
    'N' 'N' 0.0061 0.0033
                         'International Tables Vol C Tables 4.2.6.8 and 6.1.1.4'
    'O' 'O' 0.0106 0.0060
                         'International Tables Vol C Tables 4.2.6.8 and 6.1.1.4'
    'S' 'S' 0.1246 0.1234
                         'International Tables Vol C Tables 4.2.6.8 and 6.1.1.4'
_computing_data_collection     'APEX2 (Bruker, 2009)'
_computing_cell_refinement     'SAINT (Bruker, 2009)'
_computing_data_reduction     'SAINT (Bruker, 2009)'
_computing_structure_solution     'SHELXTL (Sheldrick, 2008)'
_computing_structure_refinement     'SHELXTL (Sheldrick, 2008)'
_computing_molecular_graphics     'SHELXTL (Sheldrick, 2008)'
_computing_publication_material
;
SHELXTL (Sheldrick, 2008) and PLATON (Spek, 2009)
;
loop_
    _atom_site_type_symbol
    _atom_site_label
    _atom_site_fract_x
    _atom_site_fract_y
    _atom_site_fract_z
    _atom_site_U_iso_or_equiv
    _atom_site_adp_type
    _atom_site_calc_flag
    _atom_site_refinement_flags
    _atom_site_occupancy
    _atom_site_symmetry_multiplicity
    _atom_site_disorder_assembly
    _atom_site_disorder_group
    S S1A 0.33613(2) 0.71302(5) 0.125254(16) 0.02173(9) Uani d . 1 1 . .
    O O1A 0.17289(6) 0.71337(13) 0.21821(5) 0.0218(2) Uani d . 1 1 . .
    N N1A 0.20809(7) 0.71907(15) 0.13716(6) 0.0175(2) Uani d . 1 1 . .
    N N2A 0.31610(7) 0.70427(14) 0.23058(5) 0.0151(2) Uani d . 1 1 . .
    C C1A 0.02289(8) 0.77443(18) 0.13710(7) 0.0205(3) Uani d . 1 1 . .
    H H1AA 0.0382 0.7907 0.1798 0.025 Uiso calc R 1 1 . .
    C C2A -0.05243(9) 0.79149(19) 0.09627(7) 0.0222(3) Uani d . 1 1 . .
    H H2AA -0.0867 0.8200 0.1122 0.027 Uiso calc R 1 1 . .
    C C3A -0.07793(8) 0.76693(16) 0.03200(7) 0.0170(3) Uani d . 1 1 . .
    C C4A -0.02428(9) 0.72404(19) 0.01032(7) 0.0229(3) Uani d . 1 1 . .
    H H4AA -0.0397 0.7062 -0.0323 0.028 Uiso calc R 1 1 . .
    C C5A 0.05104(9) 0.70740(18) 0.05048(7) 0.0222(3) Uani d . 1 1 . .
    H H5AA 0.0854 0.6789 0.0346 0.027 Uiso calc R 1 1 . .
    C C6A 0.07568(8) 0.73333(16) 0.11479(6) 0.0159(3) Uani d . 1 1 . .
    C C7A 0.15550(8) 0.72049(16) 0.16165(6) 0.0160(3) Uani d . 1 1 . .
    C C8A 0.28677(8) 0.71169(16) 0.16839(6) 0.0157(3) Uani d . 1 1 . .
    C C9A 0.39627(8) 0.69750(16) 0.26710(6) 0.0136(3) Uani d . 1 1 . .
    C C10A 0.43051(8) 0.55544(16) 0.28225(6) 0.0154(3) Uani d . 1 1 . .
    C C11A 0.50857(8) 0.55097(17) 0.31649(7) 0.0188(3) Uani d . 1 1 . .
    H H11A 0.5332 0.4580 0.3270 0.023 Uiso calc R 1 1 . .
    C C12A 0.54946(8) 0.68438(18) 0.33479(7) 0.0199(3) Uani d . 1 1 . .
    H H12A 0.6015 0.6799 0.3570 0.024 Uiso calc R 1 1 . .
    C C13A 0.51391(8) 0.82473(17) 0.32053(7) 0.0182(3) Uani d . 1 1 . .
    H H13A 0.5421 0.9132 0.3338 0.022 Uiso calc R 1 1 . .
    C C14A 0.43598(8) 0.83310(16) 0.28633(6) 0.0150(3) Uani d . 1 1 . .
    C C15A 0.38419(9) 0.41307(17) 0.26297(7) 0.0222(3) Uani d . 1 1 . .
    H H15A 0.3561 0.4120 0.2182 0.033 Uiso calc R 1 1 . .
    H H15B 0.3500 0.4100 0.2826 0.033 Uiso calc R 1 1 . .
    H H15C 0.4168 0.3263 0.2757 0.033 Uiso calc R 1 1 . .
    C C16A 0.39558(9) 0.98275(17) 0.27133(7) 0.0213(3) Uani d . 1 1 . .
    H H16A 0.3661 0.9904 0.2269 0.032 Uiso calc R 1 1 . .
    H H16B 0.4317 1.0638 0.2850 0.032 Uiso calc R 1 1 . .
    H H16C 0.3632 0.9898 0.2925 0.032 Uiso calc R 1 1 . .
    C C17A -0.16009(8) 0.79010(17) -0.01444(7) 0.0199(3) Uani d . 1 1 . .
    C C18A -0.16415(10) 0.9314(2) -0.05418(8) 0.0301(4) Uani d . 1 1 . .
    H H18A -0.1473 1.0186 -0.0273 0.045 Uiso calc R 1 1 . .
    H H18B -0.2151 0.9468 -0.0842 0.045 Uiso calc R 1 1 . .
    H H18C -0.1325 0.9169 -0.0757 0.045 Uiso calc R 1 1 . .
    C C19A -0.18877(9) 0.65003(19) -0.05713(7) 0.0248(3) Uani d . 1 1 . .
    H H19A -0.1865 0.5626 -0.0320 0.037 Uiso calc R 1 1 . .
    H H19B -0.1578 0.6335 -0.0792 0.037 Uiso calc R 1 1 . .
    H H19C -0.2399 0.6667 -0.0868 0.037 Uiso calc R 1 1 . .
    C C20A -0.21171(9) 0.8148(2) 0.01879(8) 0.0313(4) Uani d . 1 1 . .
    H H20A -0.1971 0.9059 0.0434 0.047 Uiso calc R 1 1 . .
    H H20B -0.2075 0.7299 0.0457 0.047 Uiso calc R 1 1 . .
    H H20C -0.2628 0.8240 -0.0119 0.047 Uiso calc R 1 1 . .
    S S1B 0.33713(2) 0.71970(5) 0.375613(16) 0.01977(9) Uani d . 1 1 . .
    O O1B 0.16877(6) 0.80776(13) 0.45954(5) 0.0227(2) Uani d . 1 1 . .
    N N1B 0.20713(7) 0.73436(14) 0.38416(6) 0.0156(2) Uani d . 1 1 . .
    N N2B 0.31391(7) 0.76209(14) 0.47819(5) 0.0151(2) Uani d . 1 1 . .
    C C1B 0.01921(8) 0.84843(17) 0.36482(7) 0.0188(3) Uani d . 1 1 . .
    H H1BA 0.0335 0.9178 0.3976 0.023 Uiso calc R 1 1 . .
    C C2B -0.05593(8) 0.83488(17) 0.32340(7) 0.0194(3) Uani d . 1 1 . .
    H H2BA -0.0911 0.8985 0.3280 0.023 Uiso calc R 1 1 . .
    C C3B -0.08026(8) 0.72766(16) 0.27467(7) 0.0159(3) Uani d . 1 1 . .
    C C4B -0.02515(8) 0.64045(17) 0.26716(7) 0.0196(3) Uani d . 1 1 . .
    H H4BA -0.0393 0.5703 0.2346 0.024 Uiso calc R 1 1 . .
    C C5B 0.05073(8) 0.65653(17) 0.30748(7) 0.0188(3) Uani d . 1 1 . .
    H H5BA 0.0865 0.5987 0.3009 0.023 Uiso calc R 1 1 . .
    C C6B 0.07355(8) 0.75798(16) 0.35734(7) 0.0156(3) Uani d . 1 1 . .
    C C7B 0.15330(8) 0.76964(16) 0.40537(7) 0.0159(3) Uani d . 1 1 . .
    C C8B 0.28580(8) 0.74046(15) 0.41641(6) 0.0147(3) Uani d . 1 1 . .
    C C9B 0.39374(8) 0.77562(16) 0.51574(6) 0.0144(3) Uani d . 1 1 . .
    C C10B 0.43690(8) 0.64373(16) 0.53508(6) 0.0169(3) Uani d . 1 1 . .
    C C11B 0.51411(9) 0.66015(18) 0.57088(7) 0.0212(3) Uani d . 1 1 . .
    H H11B 0.5444 0.5745 0.5845 0.025 Uiso calc R 1 1 . .
    C C12B 0.54591(9) 0.80337(19) 0.58635(7) 0.0231(3) Uani d . 1 1 . .
    H H12B 0.5976 0.8129 0.6097 0.028 Uiso calc R 1 1 . .
    C C13B 0.50172(9) 0.93235(18) 0.56754(7) 0.0212(3) Uani d . 1 1 . .
    H H13B 0.5239 1.0276 0.5786 0.025 Uiso calc R 1 1 . .
    C C14B 0.42422(8) 0.92070(16) 0.53205(6) 0.0168(3) Uani d . 1 1 . .
    C C15B 0.40121(9) 0.48993(17) 0.51972(7) 0.0230(3) Uani d . 1 1 . .
    H H15D 0.4396 0.4134 0.5345 0.035 Uiso calc R 1 1 . .
    H H15E 0.3734 0.4807 0.4751 0.035 Uiso calc R 1 1 . .
    H H15F 0.3678 0.4772 0.5397 0.035 Uiso calc R 1 1 . .
    C C16B 0.37459(9) 1.05825(18) 0.51222(7) 0.0240(3) Uani d . 1 1 . .
    H H16D 0.3453 1.0560 0.4676 0.036 Uiso calc R 1 1 . .
    H H16E 0.4051 1.1481 0.5234 0.036 Uiso calc R 1 1 . .
    H H16F 0.3415 1.0587 0.5329 0.036 Uiso calc R 1 1 . .
    C C17B -0.16468(8) 0.70816(17) 0.23318(7) 0.0178(3) Uani d . 1 1 . .
    C C18B -0.20564(9) 0.6758(2) 0.27498(8) 0.0258(3) Uani d . 1 1 . .
    H H18D -0.1854 0.5855 0.2991 0.039 Uiso calc R 1 1 . .
    H H18E -0.2583 0.6617 0.2492 0.039 Uiso calc R 1 1 . .
    H H18F -0.1989 0.7599 0.3028 0.039 Uiso calc R 1 1 . .
    C C19B -0.18011(9) 0.57519(18) 0.18737(7) 0.0244(3) Uani d . 1 1 . .
    H H19D -0.1609 0.4832 0.2105 0.037 Uiso calc R 1 1 . .
    H H19E -0.1557 0.5935 0.1601 0.037 Uiso calc R 1 1 . .
    H H19F -0.2334 0.5655 0.1628 0.037 Uiso calc R 1 1 . .
    C C20B -0.19667(9) 0.85460(18) 0.19550(7) 0.0218(3) Uani d . 1 1 . .
    H H20D -0.2496 0.8423 0.1702 0.033 Uiso calc R 1 1 . .
    H H20E -0.1716 0.8748 0.1689 0.033 Uiso calc R 1 1 . .
    H H20F -0.1888 0.9379 0.2239 0.033 Uiso calc R 1 1 . .
    H H2NA 0.2879(10) 0.707(2) 0.2491(8) 0.022(5) Uiso d . 1 1 . .
    H H2NB 0.2845(11) 0.776(2) 0.4955(9) 0.031(5) Uiso d . 1 1 . .
    H H1NB 0.1927(11) 0.720(2) 0.3461(9) 0.027(5) Uiso d . 1 1 . .
    H H1NA 0.1930(11) 0.727(2) 0.0994(9) 0.030(5) Uiso d . 1 1 . .
loop_
    _atom_site_aniso_label
    _atom_site_aniso_U_11
    _atom_site_aniso_U_22
    _atom_site_aniso_U_33
    _atom_site_aniso_U_12
    _atom_site_aniso_U_13
    _atom_site_aniso_U_23
    S1A 0.01282(18) 0.0403(2) 0.01273(16) -0.00115(15) 0.00602(14) -0.00031(14)
    O1A 0.0139(5) 0.0350(6) 0.0162(5) 0.0015(4) 0.0062(4) 0.0028(4)
    N1A 0.0114(6) 0.0274(6) 0.0124(5) 0.0003(5) 0.0036(5) 0.0013(5)
    N2A 0.0121(6) 0.0216(6) 0.0130(5) 0.0010(5) 0.0069(5) 0.0005(4)
    C1A 0.0135(7) 0.0320(8) 0.0155(6) 0.0011(6) 0.0056(6) 0.0001(6)
    C2A 0.0149(7) 0.0319(8) 0.0213(7) 0.0031(6) 0.0092(6) -0.0011(6)
    C3A 0.0132(7) 0.0184(7) 0.0184(7) 0.0003(5) 0.0055(6) 0.0018(5)
    C4A 0.0150(8) 0.0355(9) 0.0172(7) 0.0002(6) 0.0056(6) -0.0033(6)
    C5A 0.0157(7) 0.0317(8) 0.0203(7) 0.0011(6) 0.0088(6) -0.0039(6)
    C6A 0.0117(7) 0.0180(6) 0.0166(6) 0.0001(5) 0.0046(5) 0.0016(5)
    C7A 0.0141(7) 0.0162(6) 0.0173(6) 0.0007(5) 0.0063(5) 0.0013(5)
    C8A 0.0125(7) 0.0182(6) 0.0156(6) -0.0005(5) 0.0051(5) 0.0002(5)
    C9A 0.0107(6) 0.0195(7) 0.0109(6) 0.0013(5) 0.0048(5) 0.0009(5)
    C10A 0.0161(7) 0.0170(6) 0.0150(6) 0.0009(5) 0.0086(5) 0.0011(5)
    C11A 0.0166(7) 0.0222(7) 0.0185(7) 0.0069(5) 0.0083(6) 0.0053(5)
    C12A 0.0113(7) 0.0308(8) 0.0158(6) 0.0023(6) 0.0041(5) 0.0022(5)
    C13A 0.0154(7) 0.0230(7) 0.0166(6) -0.0034(5) 0.0071(6) -0.0015(5)
    C14A 0.0149(7) 0.0173(6) 0.0137(6) 0.0012(5) 0.0069(5) 0.0001(5)
    C15A 0.0235(8) 0.0179(7) 0.0267(8) -0.0016(6) 0.0119(7) 0.0002(6)
    C16A 0.0227(8) 0.0182(7) 0.0236(7) 0.0037(6) 0.0105(6) 0.0017(5)
    C17A 0.0116(7) 0.0243(7) 0.0204(7) 0.0030(5) 0.0034(6) 0.0032(6)
    C18A 0.0241(9) 0.0289(9) 0.0285(8) 0.0018(7) 0.0025(7) 0.0081(7)
    C19A 0.0150(7) 0.0289(8) 0.0250(8) -0.0023(6) 0.0030(6) -0.0007(6)
    C20A 0.0121(8) 0.0489(11) 0.0294(8) 0.0061(7) 0.0055(7) -0.0008(7)
    S1B 0.01337(18) 0.0342(2) 0.01263(15) 0.00004(14) 0.00637(14) -0.00061(14)
    O1B 0.0147(5) 0.0346(6) 0.0181(5) -0.0001(4) 0.0063(4) -0.0059(4)
    N1B 0.0102(6) 0.0230(6) 0.0125(5) 0.0005(4) 0.0037(5) -0.0006(4)
    N2B 0.0110(6) 0.0221(6) 0.0131(5) -0.0007(4) 0.0059(5) -0.0011(4)
    C1B 0.0145(7) 0.0207(7) 0.0201(7) -0.0021(5) 0.0064(6) -0.0059(5)
    C2B 0.0138(7) 0.0204(7) 0.0242(7) 0.0005(5) 0.0082(6) -0.0055(6)
    C3B 0.0116(7) 0.0167(6) 0.0181(6) -0.0018(5) 0.0050(5) -0.0007(5)
    C4B 0.0162(7) 0.0214(7) 0.0197(7) -0.0008(5) 0.0061(6) -0.0058(5)
    C5B 0.0132(7) 0.0215(7) 0.0206(7) 0.0029(5) 0.0060(6) -0.0031(5)
    C6B 0.0116(7) 0.0173(6) 0.0181(6) -0.0005(5) 0.0063(5) 0.0006(5)
    C7B 0.0116(7) 0.0173(6) 0.0185(6) -0.0002(5) 0.0059(5) -0.0001(5)
    C8B 0.0115(7) 0.0164(6) 0.0157(6) 0.0000(5) 0.0054(5) 0.0013(5)
    C9B 0.0114(7) 0.0219(7) 0.0110(6) -0.0014(5) 0.0057(5) -0.0005(5)
    C10B 0.0169(7) 0.0209(7) 0.0137(6) -0.0009(5) 0.0073(5) 0.0003(5)
    C11B 0.0163(7) 0.0300(8) 0.0177(7) 0.0044(6) 0.0076(6) 0.0040(6)
    C12B 0.0122(7) 0.0390(9) 0.0167(7) -0.0034(6) 0.0048(6) 0.0011(6)
    C13B 0.0190(8) 0.0286(8) 0.0171(7) -0.0086(6) 0.0086(6) -0.0036(6)
    C14B 0.0159(7) 0.0218(7) 0.0145(6) -0.0020(5) 0.0083(5) -0.0013(5)
    C15B 0.0248(8) 0.0207(7) 0.0217(7) -0.0001(6) 0.0079(6) 0.0005(6)
    C16B 0.0253(8) 0.0218(7) 0.0256(8) 0.0003(6) 0.0114(7) 0.0004(6)
    C17B 0.0123(7) 0.0196(7) 0.0190(6) -0.0025(5) 0.0041(5) -0.0026(5)
    C18B 0.0164(8) 0.0352(9) 0.0252(8) -0.0066(6) 0.0081(6) -0.0002(6)
    C19B 0.0177(8) 0.0244(8) 0.0249(8) -0.0022(6) 0.0028(6) -0.0061(6)
    C20B 0.0152(7) 0.0241(7) 0.0230(7) 0.0003(6) 0.0051(6) -0.0005(6)
_geom_special_details
;
All e.s.d.'s (except the e.s.d. in the dihedral angle between two l.s. planes)
are estimated using the full covariance matrix. The cell e.s.d.'s are taken
into account individually in the estimation of e.s.d.'s in distances, angles
and torsion angles; correlations between e.s.d.'s in cell parameters are only
used when they are defined by crystal symmetry. An approximate (isotropic)
treatment of cell e.s.d.'s is used for estimating e.s.d.'s involving l.s.
planes.
;
loop_
    _geom_bond_atom_site_label_1
    _geom_bond_atom_site_label_2
    _geom_bond_site_symmetry_2
    _geom_bond_distance
    _geom_bond_publ_flag
    S1A C8A . 1.6697(15) ?
    O1A C7A . 1.2273(17) ?
    N1A C7A . 1.3754(19) ?
    N1A C8A . 1.4021(18) ?
    N1A H1NA . 0.813(19) ?
    N2A C8A . 1.3282(17) ?
    N2A C9A . 1.4396(18) ?
    N2A H2NA . 0.836(19) ?
    C1A C2A . 1.389(2) ?
    C1A C6A . 1.390(2) ?
    C1A H1AA . 0.9300 ?
    C2A C3A . 1.394(2) ?
    C2A H2AA . 0.9300 ?
    C3A C4A . 1.399(2) ?
    C3A C17A . 1.531(2) ?
    C4A C5A . 1.385(2) ?
    C4A H4AA . 0.9300 ?
    C5A C6A . 1.399(2) ?
    C5A H5AA . 0.9300 ?
    C6A C7A . 1.4905(19) ?
    C9A C14A . 1.3933(19) ?
    C9A C10A . 1.3938(19) ?
    C10A C11A . 1.397(2) ?
    C10A C15A . 1.502(2) ?
    C11A C12A . 1.385(2) ?
    C11A H11A . 0.9300 ?
    C12A C13A . 1.389(2) ?
    C12A H12A . 0.9300 ?
    C13A C14A . 1.396(2) ?
    C13A H13A . 0.9300 ?
    C14A C16A . 1.501(2) ?
    C15A H15A . 0.9600 ?
    C15A H15B . 0.9600 ?
    C15A H15C . 0.9600 ?
    C16A H16A . 0.9600 ?
    C16A H16B . 0.9600 ?
    C16A H16C . 0.9600 ?
    C17A C20A . 1.531(2) ?
    C17A C18A . 1.538(2) ?
    C17A C19A . 1.540(2) ?
    C18A H18A . 0.9600 ?
    C18A H18B . 0.9600 ?
    C18A H18C . 0.9600 ?
    C19A H19A . 0.9600 ?
    C19A H19B . 0.9600 ?
    C19A H19C . 0.9600 ?
    C20A H20A . 0.9600 ?
    C20A H20B . 0.9600 ?
    C20A H20C . 0.9600 ?
    S1B C8B . 1.6659(15) ?
    O1B C7B . 1.2249(17) ?
    N1B C7B . 1.3784(19) ?
    N1B C8B . 1.4033(18) ?
    N1B H1NB . 0.826(19) ?
    N2B C8B . 1.3323(17) ?
    N2B C9B . 1.4412(18) ?
    N2B H2NB . 0.84(2) ?
    C1B C2B . 1.387(2) ?
    C1B C6B . 1.399(2) ?
    C1B H1BA . 0.9300 ?
    C2B C3B . 1.4043(19) ?
    C2B H2BA . 0.9300 ?
    C3B C4B . 1.395(2) ?
    C3B C17B . 1.5356(19) ?
    C4B C5B . 1.394(2) ?
    C4B H4BA . 0.9300 ?
    C5B C6B . 1.3898(19) ?
    C5B H5BA . 0.9300 ?
    C6B C7B . 1.4970(19) ?
    C9B C14B . 1.395(2) ?
    C9B C10B . 1.396(2) ?
    C10B C11B . 1.395(2) ?
    C10B C15B . 1.498(2) ?
    C11B C12B . 1.387(2) ?
    C11B H11B . 0.9300 ?
    C12B C13B . 1.384(2) ?
    C12B H12B . 0.9300 ?
    C13B C14B . 1.395(2) ?
    C13B H13B . 0.9300 ?
    C14B C16B . 1.500(2) ?
    C15B H15D . 0.9600 ?
    C15B H15E . 0.9600 ?
    C15B H15F . 0.9600 ?
    C16B H16D . 0.9600 ?
    C16B H16E . 0.9600 ?
    C16B H16F . 0.9600 ?
    C17B C19B . 1.533(2) ?
    C17B C18B . 1.534(2) ?
    C17B C20B . 1.541(2) ?
    C18B H18D . 0.9600 ?
    C18B H18E . 0.9600 ?
    C18B H18F . 0.9600 ?
    C19B H19D . 0.9600 ?
    C19B H19E . 0.9600 ?
    C19B H19F . 0.9600 ?
    C20B H20D . 0.9600 ?
    C20B H20E . 0.9600 ?
    C20B H20F . 0.9600 ?
loop_
    _geom_angle_atom_site_label_1
    _geom_angle_atom_site_label_2
    _geom_angle_atom_site_label_3
    _geom_angle_site_symmetry_1
    _geom_angle_site_symmetry_3
    _geom_angle
    _geom_angle_publ_flag
    C7A N1A C8A . . 129.29(12) ?
    C7A N1A H1NA . . 117.7(14) ?
    C8A N1A H1NA . . 112.9(14) ?
    C8A N2A C9A . . 121.09(12) ?
    C8A N2A H2NA . . 119.9(12) ?
    C9A N2A H2NA . . 119.0(12) ?
    C2A C1A C6A . . 120.68(14) ?
    C2A C1A H1AA . . 119.7 ?
    C6A C1A H1AA . . 119.7 ?
    C1A C2A C3A . . 121.60(14) ?
    C1A C2A H2AA . . 119.2 ?
    C3A C2A H2AA . . 119.2 ?
    C2A C3A C4A . . 117.07(13) ?
    C2A C3A C17A . . 122.80(13) ?
    C4A C3A C17A . . 120.10(13) ?
    C5A C4A C3A . . 121.91(14) ?
    C5A C4A H4AA . . 119.0 ?
    C3A C4A H4AA . . 119.0 ?
    C4A C5A C6A . . 120.23(14) ?
    C4A C5A H5AA . . 119.9 ?
    C6A C5A H5AA . . 119.9 ?
    C1A C6A C5A . . 118.50(13) ?
    C1A C6A C7A . . 117.18(13) ?
    C5A C6A C7A . . 124.32(13) ?
    O1A C7A N1A . . 122.52(13) ?
    O1A C7A C6A . . 122.06(13) ?
    N1A C7A C6A . . 115.41(12) ?
    N2A C8A N1A . . 116.70(12) ?
    N2A C8A S1A . . 125.15(11) ?
    N1A C8A S1A . . 118.15(10) ?
    C14A C9A C10A . . 122.99(13) ?
    C14A C9A N2A . . 118.55(12) ?
    C10A C9A N2A . . 118.46(12) ?
    C9A C10A C11A . . 117.70(13) ?
    C9A C10A C15A . . 120.56(13) ?
    C11A C10A C15A . . 121.73(13) ?
    C12A C11A C10A . . 120.31(13) ?
    C12A C11A H11A . . 119.8 ?
    C10A C11A H11A . . 119.8 ?
    C11A C12A C13A . . 120.99(14) ?
    C11A C12A H12A . . 119.5 ?
    C13A C12A H12A . . 119.5 ?
    C12A C13A C14A . . 120.10(14) ?
    C12A C13A H13A . . 119.9 ?
    C14A C13A H13A . . 119.9 ?
    C9A C14A C13A . . 117.86(13) ?
    C9A C14A C16A . . 120.66(13) ?
    C13A C14A C16A . . 121.47(13) ?
    C10A C15A H15A . . 109.5 ?
    C10A C15A H15B . . 109.5 ?
    H15A C15A H15B . . 109.5 ?
    C10A C15A H15C . . 109.5 ?
    H15A C15A H15C . . 109.5 ?
    H15B C15A H15C . . 109.5 ?
    C14A C16A H16A . . 109.5 ?
    C14A C16A H16B . . 109.5 ?
    H16A C16A H16B . . 109.5 ?
    C14A C16A H16C . . 109.5 ?
    H16A C16A H16C . . 109.5 ?
    H16B C16A H16C . . 109.5 ?
    C20A C17A C3A . . 112.14(13) ?
    C20A C17A C18A . . 108.56(14) ?
    C3A C17A C18A . . 108.12(13) ?
    C20A C17A C19A . . 107.93(13) ?
    C3A C17A C19A . . 110.09(12) ?
    C18A C17A C19A . . 109.98(13) ?
    C17A C18A H18A . . 109.5 ?
    C17A C18A H18B . . 109.5 ?
    H18A C18A H18B . . 109.5 ?
    C17A C18A H18C . . 109.5 ?
    H18A C18A H18C . . 109.5 ?
    H18B C18A H18C . . 109.5 ?
    C17A C19A H19A . . 109.5 ?
    C17A C19A H19B . . 109.5 ?
    H19A C19A H19B . . 109.5 ?
    C17A C19A H19C . . 109.5 ?
    H19A C19A H19C . . 109.5 ?
    H19B C19A H19C . . 109.5 ?
    C17A C20A H20A . . 109.5 ?
    C17A C20A H20B . . 109.5 ?
    H20A C20A H20B . . 109.5 ?
    C17A C20A H20C . . 109.5 ?
    H20A C20A H20C . . 109.5 ?
    H20B C20A H20C . . 109.5 ?
    C7B N1B C8B . . 129.01(12) ?
    C7B N1B H1NB . . 117.4(13) ?
    C8B N1B H1NB . . 112.9(13) ?
    C8B N2B C9B . . 121.58(12) ?
    C8B N2B H2NB . . 119.7(13) ?
    C9B N2B H2NB . . 118.5(13) ?
    C2B C1B C6B . . 120.13(13) ?
    C2B C1B H1BA . . 119.9 ?
    C6B C1B H1BA . . 119.9 ?
    C1B C2B C3B . . 121.75(14) ?
    C1B C2B H2BA . . 119.1 ?
    C3B C2B H2BA . . 119.1 ?
    C4B C3B C2B . . 117.29(13) ?
    C4B C3B C17B . . 122.80(13) ?
    C2B C3B C17B . . 119.90(13) ?
    C5B C4B C3B . . 121.24(13) ?
    C5B C4B H4BA . . 119.4 ?
    C3B C4B H4BA . . 119.4 ?
    C6B C5B C4B . . 120.75(13) ?
    C6B C5B H5BA . . 119.6 ?
    C4B C5B H5BA . . 119.6 ?
    C5B C6B C1B . . 118.73(13) ?
    C5B C6B C7B . . 122.92(13) ?
    C1B C6B C7B . . 118.29(13) ?
    O1B C7B N1B . . 123.05(13) ?
    O1B C7B C6B . . 121.73(13) ?
    N1B C7B C6B . . 115.23(12) ?
    N2B C8B N1B . . 116.77(12) ?
    N2B C8B S1B . . 124.77(11) ?
    N1B C8B S1B . . 118.46(10) ?
    C14B C9B C10B . . 122.90(13) ?
    C14B C9B N2B . . 118.22(13) ?
    C10B C9B N2B . . 118.88(12) ?
    C11B C10B C9B . . 117.67(14) ?
    C11B C10B C15B . . 121.13(14) ?
    C9B C10B C15B . . 121.17(13) ?
    C12B C11B C10B . . 120.40(14) ?
    C12B C11B H11B . . 119.8 ?
    C10B C11B H11B . . 119.8 ?
    C13B C12B C11B . . 120.81(14) ?
    C13B C12B H12B . . 119.6 ?
    C11B C12B H12B . . 119.6 ?
    C12B C13B C14B . . 120.52(14) ?
    C12B C13B H13B . . 119.7 ?
    C14B C13B H13B . . 119.7 ?
    C9B C14B C13B . . 117.66(14) ?
    C9B C14B C16B . . 120.58(13) ?
    C13B C14B C16B . . 121.76(14) ?
    C10B C15B H15D . . 109.5 ?
    C10B C15B H15E . . 109.5 ?
    H15D C15B H15E . . 109.5 ?
    C10B C15B H15F . . 109.5 ?
    H15D C15B H15F . . 109.5 ?
    H15E C15B H15F . . 109.5 ?
    C14B C16B H16D . . 109.5 ?
    C14B C16B H16E . . 109.5 ?
    H16D C16B H16E . . 109.5 ?
    C14B C16B H16F . . 109.5 ?
    H16D C16B H16F . . 109.5 ?
    H16E C16B H16F . . 109.5 ?
    C19B C17B C18B . . 107.82(13) ?
    C19B C17B C3B . . 111.90(12) ?
    C18B C17B C3B . . 109.13(12) ?
    C19B C17B C20B . . 108.92(12) ?
    C18B C17B C20B . . 109.14(13) ?
    C3B C17B C20B . . 109.88(12) ?
    C17B C18B H18D . . 109.5 ?
    C17B C18B H18E . . 109.5 ?
    H18D C18B H18E . . 109.5 ?
    C17B C18B H18F . . 109.5 ?
    H18D C18B H18F . . 109.5 ?
    H18E C18B H18F . . 109.5 ?
    C17B C19B H19D . . 109.5 ?
    C17B C19B H19E . . 109.5 ?
    H19D C19B H19E . . 109.5 ?
    C17B C19B H19F . . 109.5 ?
    H19D C19B H19F . . 109.5 ?
    H19E C19B H19F . . 109.5 ?
    C17B C20B H20D . . 109.5 ?
    C17B C20B H20E . . 109.5 ?
    H20D C20B H20E . . 109.5 ?
    C17B C20B H20F . . 109.5 ?
    H20D C20B H20F . . 109.5 ?
    H20E C20B H20F . . 109.5 ?
loop_
    _geom_torsion_atom_site_label_1
    _geom_torsion_atom_site_label_2
    _geom_torsion_atom_site_label_3
    _geom_torsion_atom_site_label_4
    _geom_torsion_site_symmetry_1
    _geom_torsion_site_symmetry_2
    _geom_torsion_site_symmetry_3
    _geom_torsion_site_symmetry_4
    _geom_torsion
    _geom_torsion_publ_flag
    C6A C1A C2A C3A . . . . 0.6(2) ?
    C1A C2A C3A C4A . . . . 0.1(2) ?
    C1A C2A C3A C17A . . . . -177.84(15) ?
    C2A C3A C4A C5A . . . . -0.4(2) ?
    C17A C3A C4A C5A . . . . 177.56(15) ?
    C3A C4A C5A C6A . . . . 0.1(2) ?
    C2A C1A C6A C5A . . . . -0.9(2) ?
    C2A C1A C6A C7A . . . . 178.83(14) ?
    C4A C5A C6A C1A . . . . 0.6(2) ?
    C4A C5A C6A C7A . . . . -179.15(14) ?
    C8A N1A C7A O1A . . . . -0.8(2) ?
    C8A N1A C7A C6A . . . . 178.44(13) ?
    C1A C6A C7A O1A . . . . 15.5(2) ?
    C5A C6A C7A O1A . . . . -164.77(15) ?
    C1A C6A C7A N1A . . . . -163.75(13) ?
    C5A C6A C7A N1A . . . . 16.0(2) ?
    C9A N2A C8A N1A . . . . -179.51(12) ?
    C9A N2A C8A S1A . . . . 0.4(2) ?
    C7A N1A C8A N2A . . . . 0.3(2) ?
    C7A N1A C8A S1A . . . . -179.62(12) ?
    C8A N2A C9A C14A . . . . 89.39(16) ?
    C8A N2A C9A C10A . . . . -91.38(16) ?
    C14A C9A C10A C11A . . . . -2.2(2) ?
    N2A C9A C10A C11A . . . . 178.57(12) ?
    C14A C9A C10A C15A . . . . 176.84(13) ?
    N2A C9A C10A C15A . . . . -2.36(19) ?
    C9A C10A C11A C12A . . . . 0.6(2) ?
    C15A C10A C11A C12A . . . . -178.50(14) ?
    C10A C11A C12A C13A . . . . 1.1(2) ?
    C11A C12A C13A C14A . . . . -1.1(2) ?
    C10A C9A C14A C13A . . . . 2.2(2) ?
    N2A C9A C14A C13A . . . . -178.61(12) ?
    C10A C9A C14A C16A . . . . -176.94(13) ?
    N2A C9A C14A C16A . . . . 2.26(19) ?
    C12A C13A C14A C9A . . . . -0.5(2) ?
    C12A C13A C14A C16A . . . . 178.65(13) ?
    C2A C3A C17A C20A . . . . -10.1(2) ?
    C4A C3A C17A C20A . . . . 172.02(15) ?
    C2A C3A C17A C18A . . . . 109.54(17) ?
    C4A C3A C17A C18A . . . . -68.33(18) ?
    C2A C3A C17A C19A . . . . -130.29(15) ?
    C4A C3A C17A C19A . . . . 51.83(19) ?
    C6B C1B C2B C3B . . . . 2.4(2) ?
    C1B C2B C3B C4B . . . . -3.6(2) ?
    C1B C2B C3B C17B . . . . 175.19(14) ?
    C2B C3B C4B C5B . . . . 1.7(2) ?
    C17B C3B C4B C5B . . . . -177.09(14) ?
    C3B C4B C5B C6B . . . . 1.4(2) ?
    C4B C5B C6B C1B . . . . -2.7(2) ?
    C4B C5B C6B C7B . . . . 174.29(14) ?
    C2B C1B C6B C5B . . . . 0.8(2) ?
    C2B C1B C6B C7B . . . . -176.34(13) ?
    C8B N1B C7B O1B . . . . -3.1(2) ?
    C8B N1B C7B C6B . . . . 177.00(13) ?
    C5B C6B C7B O1B . . . . -149.96(15) ?
    C1B C6B C7B O1B . . . . 27.0(2) ?
    C5B C6B C7B N1B . . . . 29.9(2) ?
    C1B C6B C7B N1B . . . . -153.11(13) ?
    C9B N2B C8B N1B . . . . -177.78(12) ?
    C9B N2B C8B S1B . . . . 2.5(2) ?
    C7B N1B C8B N2B . . . . 10.6(2) ?
    C7B N1B C8B S1B . . . . -169.63(12) ?
    C8B N2B C9B C14B . . . . 98.87(16) ?
    C8B N2B C9B C10B . . . . -82.20(17) ?
    C14B C9B C10B C11B . . . . -1.7(2) ?
    N2B C9B C10B C11B . . . . 179.41(12) ?
    C14B C9B C10B C15B . . . . 176.33(14) ?
    N2B C9B C10B C15B . . . . -2.5(2) ?
    C9B C10B C11B C12B . . . . 0.1(2) ?
    C15B C10B C11B C12B . . . . -177.96(14) ?
    C10B C11B C12B C13B . . . . 1.1(2) ?
    C11B C12B C13B C14B . . . . -0.6(2) ?
    C10B C9B C14B C13B . . . . 2.1(2) ?
    N2B C9B C14B C13B . . . . -178.98(12) ?
    C10B C9B C14B C16B . . . . -177.36(13) ?
    N2B C9B C14B C16B . . . . 1.5(2) ?
    C12B C13B C14B C9B . . . . -0.9(2) ?
    C12B C13B C14B C16B . . . . 178.56(14) ?
    C4B C3B C17B C19B . . . . 4.6(2) ?
    C2B C3B C17B C19B . . . . -174.13(14) ?
    C4B C3B C17B C18B . . . . 123.81(15) ?
    C2B C3B C17B C18B . . . . -54.90(18) ?
    C4B C3B C17B C20B . . . . -116.55(15) ?
    C2B C3B C17B C20B . . . . 64.74(17) ?
loop_
    _geom_hbond_atom_site_label_D
    _geom_hbond_atom_site_label_H
    _geom_hbond_atom_site_label_A
    _geom_hbond_site_symmetry_A
    _geom_hbond_distance_DH
    _geom_hbond_distance_HA
    _geom_hbond_distance_DA
    _geom_hbond_angle_DHA
    _geom_hbond_publ_flag
    N2A H2NA O1A . 0.84(2) 2.06(2) 2.6972(19) 133.1(16) yes
    N2B H2NB O1B . 0.84(2) 2.08(2) 2.7183(19) 132.4(17) yes
    N2A H2NA S1B . 0.84(2) 2.715(17) 3.2598(12) 124.3(16) yes
    N2B H2NB S1A 4_576 0.84(2) 2.780(19) 3.3044(12) 121.9(16) yes
_iucr_refine_instructions_details
;
TITL S5m   in P21/c (100K)
CELL  0.71073   19.5893    8.8118   23.5034    90.000   114.886    90.000
ZERR  8  0.0002    0.0001    0.0002     0.000     0.001     0.000
LATT   1
SYMM             - X ,    0.50000 + Y ,    0.50000 - Z
SFAC  C  H  N  O  S
UNIT   160  192  16   8   8
SIZE 0.165 0.225 0.406
L.S. 10
FMAP 2 2 60
PLAN -20
ACTA
BOND $H
CONF
EQIV $1 x,3/2-y,1/2+z
HTAB N2B S1A_$1
WGHT    0.043300    2.047100
FVAR       0.20751
S1A   5    0.336130    0.713016    0.125254    11.00000    0.01282    0.04028 =
         0.01273   -0.00031    0.00602   -0.00115
O1A   4    0.172886    0.713367    0.218214    11.00000    0.01392    0.03503 =
         0.01620    0.00276    0.00617    0.00147
N1A   3    0.208093    0.719069    0.137165    11.00000    0.01136    0.02736 =
         0.01236    0.00129    0.00358    0.00032
N2A   3    0.316096    0.704271    0.230577    11.00000    0.01214    0.02163 =
         0.01303    0.00047    0.00688    0.00102
C1A   1    0.022892    0.774434    0.137098    11.00000    0.01351    0.03202 =
         0.01551    0.00012    0.00556    0.00108
AFIX  43
H1AA  2    0.038167    0.790687    0.179808    11.00000   -1.20000
AFIX   0
C2A   1   -0.052428    0.791491    0.096272    11.00000    0.01491    0.03189 =
         0.02134   -0.00109    0.00915    0.00310
AFIX  43
H2AA  2   -0.086683    0.819990    0.112199    11.00000   -1.20000
AFIX   0
C3A   1   -0.077931    0.766933    0.032001    11.00000    0.01317    0.01838 =
         0.01842    0.00182    0.00553    0.00035
C4A   1   -0.024283    0.724035    0.010320    11.00000    0.01503    0.03550 =
         0.01715   -0.00332    0.00563    0.00019
AFIX  43
H4AA  2   -0.039660    0.706175   -0.032298    11.00000   -1.20000
AFIX   0
C5A   1    0.051043    0.707402    0.050478    11.00000    0.01575    0.03170 =
         0.02034   -0.00395    0.00883    0.00110
AFIX  43
H5AA  2    0.085370    0.678892    0.034628    11.00000   -1.20000
AFIX   0
C6A   1    0.075676    0.733328    0.114789    11.00000    0.01167    0.01795 =
         0.01663    0.00164    0.00455    0.00005
C7A   1    0.155504    0.720491    0.161650    11.00000    0.01407    0.01617 =
         0.01728    0.00132    0.00628    0.00067
C8A   1    0.286766    0.711689    0.168385    11.00000    0.01248    0.01820 =
         0.01564    0.00015    0.00514   -0.00049
C9A   1    0.396273    0.697502    0.267100    11.00000    0.01072    0.01949 =
         0.01093    0.00094    0.00481    0.00135
C10A  1    0.430510    0.555445    0.282250    11.00000    0.01613    0.01703 =
         0.01502    0.00113    0.00857    0.00094
C11A  1    0.508569    0.550967    0.316486    11.00000    0.01656    0.02215 =
         0.01851    0.00525    0.00829    0.00688
AFIX  43
H11A  2    0.533194    0.457979    0.327037    11.00000   -1.20000
AFIX   0
C12A  1    0.549460    0.684376    0.334791    11.00000    0.01132    0.03079 =
         0.01581    0.00224    0.00408    0.00230
AFIX  43
H12A  2    0.601491    0.679934    0.356958    11.00000   -1.20000
AFIX   0
C13A  1    0.513912    0.824729    0.320533    11.00000    0.01538    0.02305 =
         0.01665   -0.00151    0.00712   -0.00338
AFIX  43
H13A  2    0.542071    0.913232    0.333790    11.00000   -1.20000
AFIX   0
C14A  1    0.435978    0.833104    0.286332    11.00000    0.01493    0.01730 =
         0.01369    0.00012    0.00695    0.00119
C15A  1    0.384189    0.413071    0.262971    11.00000    0.02348    0.01791 =
         0.02671    0.00019    0.01194   -0.00156
AFIX 137
H15A  2    0.356133    0.411999    0.218229    11.00000   -1.50000
H15B  2    0.350049    0.409968    0.282631    11.00000   -1.50000
H15C  2    0.416782    0.326260    0.275734    11.00000   -1.50000
AFIX   0
C16A  1    0.395584    0.982748    0.271329    11.00000    0.02273    0.01817 =
         0.02361    0.00172    0.01047    0.00371
AFIX 137
H16A  2    0.366093    0.990369    0.226883    11.00000   -1.50000
H16B  2    0.431679    1.063762    0.284998    11.00000   -1.50000
H16C  2    0.363154    0.989790    0.292515    11.00000   -1.50000
AFIX   0
C17A  1   -0.160089    0.790099   -0.014443    11.00000    0.01164    0.02433 =
         0.02041    0.00322    0.00341    0.00304
C18A  1   -0.164146    0.931382   -0.054175    11.00000    0.02411    0.02888 =
         0.02852    0.00806    0.00249    0.00182
AFIX 137
H18A  2   -0.147314    1.018575   -0.027350    11.00000   -1.50000
H18B  2   -0.215144    0.946819   -0.084231    11.00000   -1.50000
H18C  2   -0.132512    0.916933   -0.075744    11.00000   -1.50000
AFIX   0
C19A  1   -0.188772    0.650034   -0.057130    11.00000    0.01497    0.02885 =
         0.02499   -0.00070    0.00296   -0.00229
AFIX 137
H19A  2   -0.186503    0.562576   -0.032040    11.00000   -1.50000
H19B  2   -0.157839    0.633500   -0.079189    11.00000   -1.50000
H19C  2   -0.239855    0.666706   -0.086775    11.00000   -1.50000
AFIX   0
C20A  1   -0.211706    0.814762    0.018791    11.00000    0.01215    0.04888 =
         0.02944   -0.00078    0.00553    0.00611
AFIX 137
H20A  2   -0.197139    0.905874    0.043398    11.00000   -1.50000
H20B  2   -0.207508    0.729908    0.045684    11.00000   -1.50000
H20C  2   -0.262834    0.823966   -0.011872    11.00000   -1.50000
AFIX   0
S1B   5    0.337129    0.719701    0.375613    11.00000    0.01337    0.03424 =
         0.01263   -0.00061    0.00637    0.00004
O1B   4    0.168774    0.807763    0.459536    11.00000    0.01465    0.03462 =
         0.01811   -0.00592    0.00627   -0.00007
N1B   3    0.207132    0.734362    0.384158    11.00000    0.01019    0.02296 =
         0.01251   -0.00062    0.00370    0.00048
N2B   3    0.313914    0.762094    0.478189    11.00000    0.01095    0.02212 =
         0.01311   -0.00107    0.00588   -0.00068
C1B   1    0.019214    0.848435    0.364815    11.00000    0.01449    0.02071 =
         0.02011   -0.00592    0.00636   -0.00206
AFIX  43
H1BA  2    0.033514    0.917804    0.397623    11.00000   -1.20000
AFIX   0
C2B   1   -0.055929    0.834882    0.323404    11.00000    0.01384    0.02036 =
         0.02418   -0.00551    0.00823    0.00054
AFIX  43
H2BA  2   -0.091148    0.898487    0.328020    11.00000   -1.20000
AFIX   0
C3B   1   -0.080261    0.727657    0.274675    11.00000    0.01157    0.01669 =
         0.01814   -0.00066    0.00505   -0.00179
C4B   1   -0.025154    0.640450    0.267165    11.00000    0.01615    0.02142 =
         0.01971   -0.00581    0.00611   -0.00082
AFIX  43
H4BA  2   -0.039334    0.570282    0.234647    11.00000   -1.20000
AFIX   0
C5B   1    0.050728    0.656534    0.307477    11.00000    0.01316    0.02150 =
         0.02063   -0.00310    0.00597    0.00288
AFIX  43
H5BA  2    0.086502    0.598729    0.300935    11.00000   -1.20000
AFIX   0
C6B   1    0.073552    0.757975    0.357344    11.00000    0.01156    0.01727 =
         0.01805    0.00061    0.00633   -0.00053
C7B   1    0.153296    0.769642    0.405373    11.00000    0.01164    0.01728 =
         0.01847   -0.00005    0.00590   -0.00017
C8B   1    0.285802    0.740464    0.416407    11.00000    0.01152    0.01643 =
         0.01574    0.00130    0.00536   -0.00004
C9B   1    0.393744    0.775620    0.515744    11.00000    0.01142    0.02185 =
         0.01101   -0.00049    0.00570   -0.00143
C10B  1    0.436898    0.643727    0.535078    11.00000    0.01686    0.02091 =
         0.01371    0.00028    0.00730   -0.00092
C11B  1    0.514111    0.660146    0.570882    11.00000    0.01632    0.02998 =
         0.01773    0.00403    0.00760    0.00436
AFIX  43
H11B  2    0.544447    0.574502    0.584460    11.00000   -1.20000
AFIX   0
C12B  1    0.545914    0.803373    0.586354    11.00000    0.01220    0.03900 =
         0.01668    0.00108    0.00481   -0.00336
AFIX  43
H12B  2    0.597583    0.812864    0.609662    11.00000   -1.20000
AFIX   0
C13B  1    0.501723    0.932349    0.567540    11.00000    0.01900    0.02855 =
         0.01714   -0.00360    0.00862   -0.00856
AFIX  43
H13B  2    0.523869    1.027558    0.578647    11.00000   -1.20000
AFIX   0
C14B  1    0.424219    0.920695    0.532046    11.00000    0.01590    0.02180 =
         0.01453   -0.00131    0.00832   -0.00200
C15B  1    0.401212    0.489934    0.519715    11.00000    0.02480    0.02067 =
         0.02172    0.00050    0.00790   -0.00013
AFIX 137
H15D  2    0.439615    0.413389    0.534475    11.00000   -1.50000
H15E  2    0.373379    0.480652    0.475120    11.00000   -1.50000
H15F  2    0.367767    0.477185    0.539703    11.00000   -1.50000
AFIX   0
C16B  1    0.374591    1.058254    0.512220    11.00000    0.02531    0.02184 =
         0.02559    0.00042    0.01144    0.00027
AFIX 137
H16D  2    0.345343    1.055987    0.467632    11.00000   -1.50000
H16E  2    0.405147    1.148089    0.523421    11.00000   -1.50000
H16F  2    0.341524    1.058719    0.532922    11.00000   -1.50000
AFIX   0
C17B  1   -0.164682    0.708155    0.233176    11.00000    0.01226    0.01956 =
         0.01897   -0.00256    0.00414   -0.00247
C18B  1   -0.205637    0.675780    0.274981    11.00000    0.01637    0.03522 =
         0.02525   -0.00024    0.00813   -0.00656
AFIX 137
H18D  2   -0.185352    0.585513    0.299060    11.00000   -1.50000
H18E  2   -0.258335    0.661711    0.249216    11.00000   -1.50000
H18F  2   -0.198851    0.759857    0.302824    11.00000   -1.50000
AFIX   0
C19B  1   -0.180112    0.575186    0.187371    11.00000    0.01765    0.02437 =
         0.02491   -0.00606    0.00280   -0.00221
AFIX 137
H19D  2   -0.160919    0.483207    0.210490    11.00000   -1.50000
H19E  2   -0.155727    0.593527    0.160130    11.00000   -1.50000
H19F  2   -0.233355    0.565545    0.162803    11.00000   -1.50000
AFIX   0
C20B  1   -0.196668    0.854605    0.195502    11.00000    0.01519    0.02405 =
         0.02300   -0.00051    0.00507    0.00034
AFIX 137
H20D  2   -0.249599    0.842291    0.170195    11.00000   -1.50000
H20E  2   -0.171565    0.874824    0.168943    11.00000   -1.50000
H20F  2   -0.188766    0.937926    0.223902    11.00000   -1.50000
AFIX   0
H2NA  2    0.287899    0.707372    0.249145    11.00000    0.02180
H2NB  2    0.284539    0.776436    0.495543    11.00000    0.03056
H1NB  2    0.192687    0.720486    0.346113    11.00000    0.02679
H1NA  2    0.193017    0.726698    0.099366    11.00000    0.02979
HKLF 4 1 0 1 0 1 0 0 0 -1 -1
REM  S5m   in P21/c (100K)
REM R1 =  0.0507 for   8234 Fo > 4sig(Fo)  and  0.0727 for all  10823 data
REM    459 parameters refined using      0 restraints
END
REM Highest difference peak  0.433,  deepest hole -0.244,  1-sigma level  0.055
Q1    1   0.1183  0.7302  0.1397  11.00000  0.05    0.43
Q2    1   0.1137  0.7648  0.3803  11.00000  0.05    0.43
Q3    1  -0.1204  0.7104  0.2568  11.00000  0.05    0.41
Q4    1   0.4774  0.8233  0.3035  11.00000  0.05    0.41
Q5    1  -0.1209  0.7799  0.0059  11.00000  0.05    0.40
Q6    1   0.3173  0.7570  0.4001  11.00000  0.05    0.39
Q7    1   0.4764  0.6577  0.5574  11.00000  0.05    0.36
Q8    1   0.4609  0.9245  0.5498  11.00000  0.05    0.36
Q9    1   0.2981  0.7155  0.3403  11.00000  0.05    0.35
Q10   1   0.4193  0.5682  0.5242  11.00000  0.05    0.35
Q11   1   0.4655  0.5629  0.3011  11.00000  0.05    0.35
Q12   1   0.0462  0.7919  0.3604  11.00000  0.05    0.33
Q13   1   0.4148  0.6296  0.2798  11.00000  0.05    0.33
Q14   1   0.4171  0.7093  0.5260  11.00000  0.05    0.32
Q15   1   0.4163  0.8473  0.5260  11.00000  0.05    0.32
Q16   1   0.5233  0.6276  0.3211  11.00000  0.05    0.31
Q17   1   0.3601  0.7699  0.5014  11.00000  0.05    0.31
Q18   1   0.2418  0.7394  0.4014  11.00000  0.05    0.31
Q19   1   0.3013  0.7000  0.1417  11.00000  0.05    0.31
Q20   1   0.3811  0.7185  0.4048  11.00000  0.05    0.31
;
