# Supplementary material for: 4-tert-Butyl-N-[(2,6-dimethyl­phen­yl)carbamothio­yl]benzamide
Source: Acta Crystallogr Sect E Struct Rep Online. 2012 Aug 11;68(Pt 9):o2670. doi: 10.1107/S1600536812034174 (PMC3435693; doi:10.1107/S1600536812034174)
Supplement: Supplementary file 2 [file e-68-o2670-Isup2.hkl]

# 
# h,k,l, Fc-squared, Fo-squared, sigma(Fo-squared) and status flag 
# 
data_I
_shelx_title ' S5m   in P21/c (100K)' 
_shelx_refln_list_code          4 
_shelx_F_calc_maximum      480.22 
_exptl_crystal_F_000      1456.00 
_reflns_d_resolution_high  0.7086 
 
loop_ 
 _symmetry_equiv_pos_as_xyz 
 'x, y, z' 
 '-x, y+1/2, -z+1/2' 
 '-x, -y, -z' 
 'x, -y-1/2, z-1/2' 
 
_cell_length_a    19.5893 
_cell_length_b     8.8118 
_cell_length_c    23.5034 
_cell_angle_alpha  90.000 
_cell_angle_beta  114.886 
_cell_angle_gamma  90.000 
 
_shelx_F_squared_multiplier     1.000 
 
loop_ 
 _refln_index_h 
 _refln_index_k 
 _refln_index_l 
 _refln_F_squared_calc 
 _refln_F_squared_meas 
 _refln_F_squared_sigma 
 _refln_observed_status 
   2   0   0     2729.73     2671.08     34.69 o 
   3   0   0     3085.27     3043.45     41.77 o 
   4   0   0     4090.62     4131.06     57.00 o 
   5   0   0    24664.76    24815.17    246.63 o 
   6   0   0    30557.61    31063.60    304.94 o 
   7   0   0     8132.89     8194.78     93.80 o 
   8   0   0    43691.67    47217.68    443.37 o 
   9   0   0     6398.53     7676.60     96.36 o 
  10   0   0       19.75       15.38      7.01 o 
  11   0   0      474.27      592.66     18.83 o 
  12   0   0     5539.99     5320.76     68.15 o 
  13   0   0      245.20      266.56     15.59 o 
  14   0   0        2.83        4.41     11.40 o 
  15   0   0      599.05      678.09     27.36 o 
  16   0   0     1393.86     1139.75    130.61 o 
  17   0   0     3684.86     2791.52    206.16 o 
  18   0   0     5505.48     4887.42    290.09 o 
  19   0   0     1719.48     1373.38    155.16 o 
  20   0   0        7.80       39.28      9.40 o 
  21   0   0       40.68       57.54     58.58 o 
  22   0   0     4456.20     4794.35    202.89 o 
  23   0   0       19.51      107.73     70.91 o 
  24   0   0      837.44      913.95    104.00 o 
  25   0   0       17.48       46.74     55.93 o 
   1   1   0    33814.46    34138.37    306.79 o 
   2   1   0    27935.45    28365.71    179.43 o 
   3   1   0      100.88       73.09      3.87 o 
   4   1   0    23908.97    23955.94    245.11 o 
   5   1   0    15273.54    15208.74    138.35 o 
   6   1   0      874.85      983.56     17.23 o 
   7   1   0     4997.80     4876.22     41.26 o 
   8   1   0      706.28      860.69     15.25 o 
   9   1   0     2983.31     3764.14     37.42 o 
  10   1   0     7618.49     8277.30     73.05 o 
  11   1   0     5556.70     5162.07     52.77 o 
  12   1   0        0.42        6.64      5.67 o 
  13   1   0      855.69      780.31     18.15 o 
  14   1   0      789.10      764.87     20.17 o 
  15   1   0      358.20      371.11     16.26 o 
  16   1   0      895.19      806.40     52.06 o 
  17   1   0     3024.37     2856.13     99.18 o 
  18   1   0      176.59      234.51     21.46 o 
  19   1   0     1490.30     1332.83     95.21 o 
  20   1   0      847.25      871.94     43.22 o 
  21   1   0      403.74      521.80     21.02 o 
  22   1   0      385.17      466.44     21.13 o 
  23   1   0     1181.64     1286.73     37.09 o 
  24   1   0      497.83      672.65     63.58 o 
   0   2   0   230614.34   222707.77   3089.50 o 
   1   2   0    32431.37    32476.65    172.95 o 
   2   2   0     8342.31     7943.79     43.82 o 
   3   2   0     4400.35     4495.75     37.12 o 
   4   2   0      197.12      186.32      5.93 o 
   5   2   0     1788.26     1748.52     16.50 o 
   6   2   0    10627.00    10354.61     65.48 o 
   7   2   0     2656.12     2722.62     23.38 o 
   8   2   0    29054.53    30846.35    184.89 o 
   9   2   0      612.14      396.77      8.28 o 
  10   2   0     1822.99     1671.90     17.35 o 
  11   2   0       55.24       70.79      5.09 o 
  12   2   0     1492.16     1300.54     17.92 o 
  13   2   0      290.05      257.58      8.69 o 
  14   2   0        9.26       -0.66      5.20 o 
  15   2   0     3019.45     2979.61     42.61 o 
  16   2   0     3867.41     3369.71     86.78 o 
  17   2   0      967.26      839.71     22.22 o 
  18   2   0     1686.17     1592.95     39.38 o 
  19   2   0      499.90      471.42     27.32 o 
  20   2   0       18.63       48.26     11.31 o 
  21   2   0       59.92       95.71     13.56 o 
  22   2   0     2654.50     2808.53    109.14 o 
  23   2   0       58.81       84.70     15.45 o 
  24   2   0      881.29      869.08     38.90 o 
   1   3   0    61837.48    62118.54    281.91 o 
   2   3   0     1526.17     1606.92     20.38 o 
   3   3   0     2275.10     2441.06     19.64 o 
   4   3   0     1467.44     1610.54     14.69 o 
   5   3   0    21168.25    21806.66    141.16 o 
   6   3   0     3032.70     3266.76     30.10 o 
   7   3   0     8580.79     8281.44     58.56 o 
   8   3   0      177.86      144.51      6.78 o 
   9   3   0      182.54      243.60      7.51 o 
  10   3   0      319.13      294.63      8.56 o 
  11   3   0       24.71       27.89      4.06 o 
  12   3   0      323.90      331.53     10.67 o 
  13   3   0     1707.22     1613.92     28.04 o 
  14   3   0     1202.19     1098.18     25.08 o 
  15   3   0       14.40       25.17      7.37 o 
  16   3   0     1040.74      987.37     36.79 o 
  17   3   0     1413.57     1295.36     39.81 o 
  18   3   0      115.20      120.85     20.11 o 
  19   3   0      701.22      668.42     26.79 o 
  20   3   0      712.46      724.83     29.34 o 
  21   3   0      466.81      485.00     25.05 o 
  22   3   0      103.49      107.10     20.50 o 
  23   3   0      392.95      468.17     42.82 o 
  24   3   0       38.94      128.27     25.07 o 
   0   4   0    28082.92    29496.95    290.78 o 
   1   4   0      163.99      274.76      6.79 o 
   2   4   0     4399.46     4466.03     30.47 o 
   3   4   0     4592.43     4531.84     31.24 o 
   4   4   0     5430.71     5889.90     37.27 o 
   5   4   0     1464.43     1577.65     19.03 o 
   6   4   0     1022.85      924.87     17.32 o 
   7   4   0      884.05      925.60     16.89 o 
   8   4   0     1389.82     1537.42     23.32 o 
   9   4   0      132.16      173.52      9.49 o 
  10   4   0        1.11       -0.46      4.67 o 
  11   4   0      388.55      412.31     13.71 o 
  12   4   0     2244.74     2037.96     31.45 o 
  13   4   0     1614.66     1591.99     33.68 o 
  14   4   0       30.93       36.58      8.92 o 
  15   4   0     1708.91     1707.32     39.42 o 
  16   4   0     3125.14     2889.80     53.25 o 
  17   4   0      171.67      171.60     18.12 o 
  18   4   0      696.42      684.66     30.43 o 
  19   4   0      513.61      530.89     27.23 o 
  20   4   0       38.59       43.55     11.80 o 
  21   4   0      283.17      246.95     23.69 o 
  22   4   0      582.27      554.82     30.05 o 
  23   4   0       11.34       55.88     24.58 o 
   1   5   0     7291.55     7264.23     44.23 o 
   2   5   0      187.41      186.06      6.72 o 
   3   5   0      929.79      913.65     14.31 o 
   4   5   0       49.84       59.24      5.23 o 
   5   5   0       66.07       68.86      5.14 o 
   6   5   0       21.66       30.07      5.81 o 
   7   5   0     1818.44     1764.54     25.87 o 
   8   5   0      695.60      643.95     17.40 o 
   9   5   0      938.23      956.45     23.05 o 
  10   5   0      467.55      419.31     20.41 o 
  11   5   0      109.05      102.27     10.43 o 
  12   5   0      145.56      150.52     13.08 o 
  13   5   0        7.01       25.68     10.23 o 
  14   5   0     2221.59     2108.60     46.68 o 
  15   5   0      536.70      545.44     42.28 o 
  16   5   0      872.40      851.99     47.13 o 
  17   5   0      102.08      155.77     26.36 o 
  18   5   0        1.44       23.24     13.31 o 
  19   5   0       26.84       36.39     13.69 o 
  20   5   0       54.07       89.70     16.09 o 
  21   5   0      372.39      427.40     31.87 o 
  22   5   0      217.17      261.97     25.83 o 
   0   6   0     1230.12     1331.10     24.42 o 
   1   6   0      300.00      282.09      9.37 o 
   2   6   0     1276.90     1288.38     17.99 o 
   3   6   0      457.08      424.21     10.11 o 
   4   6   0     1270.13     1337.59     24.05 o 
   5   6   0      994.18     1135.59     19.89 o 
   6   6   0      252.26      232.44     12.73 o 
   7   6   0      124.15      125.74     10.12 o 
   8   6   0       98.28      131.60     10.42 o 
   9   6   0       11.72        6.44      6.73 o 
  10   6   0        8.50        7.78      6.52 o 
  11   6   0      118.44      133.14     16.52 o 
  12   6   0     1264.53     1209.80     47.66 o 
  13   6   0      394.25      332.73     40.64 o 
  14   6   0      436.09      393.38     30.57 o 
  15   6   0       12.72       25.44     10.36 o 
  16   6   0      133.71      157.92     17.12 o 
  17   6   0      140.26      175.38     18.92 o 
  18   6   0       25.28       45.10     11.97 o 
  19   6   0      130.57      149.75     19.25 o 
  20   6   0      934.77      874.66     39.11 o 
  21   6   0        0.24       55.57     12.18 o 
   1   7   0      885.17      925.15     16.55 o 
   2   7   0       35.57       52.79      7.44 o 
   3   7   0      208.68      201.74     12.03 o 
   4   7   0        7.21       -4.52      5.83 o 
   5   7   0       74.50       65.33      8.69 o 
   6   7   0        3.06       -5.62      5.62 o 
   7   7   0      417.17      370.10     17.59 o 
   8   7   0      589.84      515.08     19.28 o 
   9   7   0        0.06        3.09      6.80 o 
  10   7   0       54.22       37.31      9.72 o 
  11   7   0      163.94      154.48     14.09 o 
  12   7   0      269.18      203.35     21.26 o 
  13   7   0      209.63      190.48     20.16 o 
  14   7   0      218.30      192.46     26.16 o 
  15   7   0      301.05      307.88     29.59 o 
  16   7   0       79.67       94.37     18.69 o 
  17   7   0        1.49        6.42     12.75 o 
  18   7   0       89.58       49.23     24.82 o 
  19   7   0       11.38       -6.77      6.77 o 
  20   7   0      111.57      119.17     15.06 o 
   0   8   0     1194.83     1121.52     34.99 o 
   1   8   0     1348.44     1306.97     26.05 o 
   2   8   0       59.24       59.21      9.47 o 
   3   8   0     1115.47     1116.49     24.56 o 
   4   8   0        5.45       10.68      6.92 o 
   5   8   0       58.41       52.02      8.02 o 
   6   8   0      701.63      711.21     19.90 o 
   7   8   0        0.51       -2.55      7.07 o 
   8   8   0        5.17        3.94      7.87 o 
   9   8   0       73.13       49.68     10.28 o 
  10   8   0      338.09      350.77     22.09 o 
  11   8   0       27.38       30.43     10.31 o 
  12   8   0       14.81       23.55      9.17 o 
  13   8   0      181.58      168.11     39.14 o 
  14   8   0       35.46       10.22      8.82 o 
  15   8   0      506.85      529.82     36.39 o 
  16   8   0      121.89      145.14     19.82 o 
  17   8   0       21.60        7.70      8.92 o 
  18   8   0      908.55      906.04     41.41 o 
  19   8   0      305.64      288.63     31.52 o 
   1   9   0       31.69       30.02     12.34 o 
   2   9   0       54.12       67.97     13.99 o 
   3   9   0       79.83       83.45     13.15 o 
   4   9   0      165.40      169.78     13.84 o 
   5   9   0      189.40      180.74     13.78 o 
   6   9   0       37.93       27.62      8.52 o 
   7   9   0        2.25       10.28      7.70 o 
   8   9   0        2.26        0.76      7.51 o 
   9   9   0       75.58       54.06     11.09 o 
  10   9   0      219.18      195.33     16.18 o 
  11   9   0       12.03       11.87      9.76 o 
  12   9   0       93.50       96.83     20.73 o 
  13   9   0      337.15      351.04     25.61 o 
  14   9   0      392.23      401.95     31.80 o 
  15   9   0        2.91        0.75     10.25 o 
  16   9   0       19.03       17.95      9.26 o 
  17   9   0       16.72       41.01     11.42 o 
   0  10   0       11.03       36.63     13.92 o 
   1  10   0      156.73      148.30     17.72 o 
   2  10   0      537.48      569.50     27.90 o 
   3  10   0       83.59       74.63     14.50 o 
   4  10   0      722.46      743.79     36.68 o 
   5  10   0       49.80       70.69     13.09 o 
   6  10   0      120.17      117.58     15.62 o 
   7  10   0       90.71       79.83     14.82 o 
   8  10   0        4.50        9.32      9.56 o 
   9  10   0        0.36       -2.48     10.42 o 
  10  10   0      145.28      161.28     17.41 o 
  11  10   0       55.94       59.09     18.10 o 
  12  10   0       28.52       37.32     11.67 o 
  13  10   0      163.56      205.46     24.19 o 
  14  10   0      694.38      707.28     44.04 o 
   1  11   0      331.82      337.69     27.95 o 
   2  11   0       63.51       57.38     18.17 o 
   3  11   0       74.38       95.83     18.77 o 
   4  11   0       17.03       31.22     15.96 o 
   5  11   0      683.52      704.88     54.74 o 
   6  11   0      188.08      251.62     36.51 o 
   7  11   0       56.71       74.92     23.63 o 
   8  11   0      103.69      109.99     27.83 o 
   9  11   0        6.79        9.17     16.44 o 
  10  11   0      141.62      158.55     25.15 o 
  11  11   0      138.50      170.17     26.18 o 
   0  12   0       15.13        5.68     47.70 o 
   1  12   0        1.43       11.56     15.28 o 
   2  12   0      193.20      187.20     23.94 o 
   3  12   0       52.52       69.74     21.39 o 
   4  12   0       55.39       96.28     24.46 o 
   5  12   0        6.23       20.88     19.47 o 
   6  12   0      497.16      529.08     49.07 o 
 -25   1   1      222.53      361.66     66.94 o 
 -24   1   1      202.63      281.51     23.48 o 
 -23   1   1      239.34      243.17     42.21 o 
 -22   1   1      588.94      694.27     28.25 o 
 -21   1   1      101.97      121.15     16.28 o 
 -20   1   1      344.52      301.85     18.55 o 
 -19   1   1        0.61       17.18      9.63 o 
 -18   1   1      303.25      265.93     13.80 o 
 -17   1   1        0.02       16.53     16.03 o 
 -16   1   1       64.31       58.79     21.25 o 
 -15   1   1      287.36      313.73     11.96 o 
 -14   1   1      919.68      942.18     22.64 o 
 -13   1   1      670.89      607.99     16.29 o 
 -12   1   1       25.06       14.87      5.62 o 
 -11   1   1       58.13       63.98      6.80 o 
 -10   1   1       15.14       15.53      4.16 o 
  -9   1   1     1204.97     1456.43     18.95 o 
  -8   1   1      618.99      623.84     11.84 o 
  -7   1   1      284.21      297.21      8.99 o 
  -6   1   1     1160.50     1140.58     17.72 o 
  -5   1   1       78.06       82.80      4.16 o 
  -4   1   1     2612.28     2611.87     20.23 o 
  -3   1   1      704.48      693.67     10.52 o 
  -2   1   1      465.32      459.38      7.31 o 
  -1   1   1      581.12      605.36      6.05 o 
   0   1   1      652.63      677.65      5.48 o 
   1   1   1      450.49      448.95      5.11 o 
   2   1   1     1327.35     1358.81     14.63 o 
   3   1   1      561.48      552.56     11.37 o 
   4   1   1     1909.35     1875.59     21.59 o 
   5   1   1       59.62       56.72      4.42 o 
   6   1   1      225.27      243.61      8.42 o 
   7   1   1       42.65       38.07      4.83 o 
   8   1   1      707.66      737.01     16.08 o 
   9   1   1      197.59      229.61      9.56 o 
  10   1   1        3.12       -0.18      3.77 o 
  11   1   1      527.89      479.25     13.11 o 
  12   1   1      242.13      238.50     11.15 o 
  13   1   1       63.68       83.02      8.21 o 
  14   1   1      562.78      478.09     16.09 o 
  15   1   1        0.87       -5.65      6.37 o 
  16   1   1      322.42      316.25     41.05 o 
  17   1   1       25.24        9.30     17.51 o 
  18   1   1       52.48       62.45     24.30 o 
  19   1   1       28.78       35.87     21.66 o 
  20   1   1        2.77       56.81     21.00 o 
  21   1   1        7.91        5.91     34.63 o 
  22   1   1      139.73      270.94     35.71 o 
  23   1   1        2.12       14.20     11.35 o 
  24   1   1       63.43       91.32     19.14 o 
 -25   2   1      148.98      236.97     30.36 o 
 -24   2   1      600.46      626.62     32.83 o 
 -23   2   1      160.77      188.78     19.15 o 
 -22   2   1      109.47      162.81     21.37 o 
 -21   2   1      300.37      349.11     20.76 o 
 -20   2   1      211.83      207.14     18.14 o 
 -19   2   1      336.24      346.09     18.90 o 
 -18   2   1      841.16      817.16     28.16 o 
 -17   2   1       69.03      108.78     11.19 o 
 -16   2   1      495.40      510.34     25.65 o 
 -15   2   1      391.33      356.16     12.96 o 
 -14   2   1      168.99      168.78      7.87 o 
 -13   2   1      487.30      447.20      9.43 o 
 -12   2   1     1826.58     1764.42     16.79 o 
 -11   2   1        3.30        4.21      3.30 o 
 -10   2   1       78.12       59.14      4.01 o 
  -9   2   1      463.63      439.78      7.63 o 
  -8   2   1     3776.36     3915.98     28.94 o 
  -7   2   1      124.98      108.21      5.12 o 
  -6   2   1     1394.30     1356.23     15.03 o 
  -5   2   1        8.55        5.14      2.58 o 
  -4   2   1       65.63       76.51      5.38 o 
  -3   2   1        4.12       -2.29      2.29 o 
  -2   2   1     8885.43     8920.69     50.47 o 
  -1   2   1     2907.68     2981.48     18.87 o 
   0   2   1     7680.01     7730.66     39.51 o 
   1   2   1     3552.04     3542.39     20.62 o 
   2   2   1        1.79       -1.19      1.88 o 
   3   2   1       22.35       33.52      3.30 o 
   4   2   1      750.62      816.35     10.02 o 
   5   2   1      376.82      334.57      6.85 o 
   6   2   1     1248.44     1266.37     14.70 o 
   7   2   1      678.43      757.51     10.42 o 
   8   2   1      407.15      411.91     10.93 o 
   9   2   1       22.27        7.76      5.25 o 
  10   2   1      233.46      238.63     10.48 o 
  11   2   1      316.57      298.96     13.67 o 
  12   2   1        4.07       10.06      8.68 o 
  13   2   1       50.94       63.93     11.63 o 
  14   2   1       19.25       25.81      8.26 o 
  15   2   1      752.26      720.64     41.45 o 
  16   2   1      683.66      623.06     21.68 o 
  17   2   1      192.08      162.82     14.47 o 
  18   2   1       52.64       88.45     12.74 o 
  19   2   1        5.61       41.47     21.53 o 
  20   2   1      222.55      283.12     15.72 o 
  21   2   1        1.18        5.98     13.18 o 
  22   2   1       43.73      119.06     49.28 o 
  23   2   1      149.55      254.22     29.72 o 
  24   2   1      384.87      538.33     55.33 o 
 -24   3   1        6.30       47.72     23.28 o 
 -23   3   1       11.27       37.69     10.98 o 
 -22   3   1      239.39      288.36     25.29 o 
 -21   3   1      140.40      178.14     19.90 o 
 -20   3   1      567.99      542.35     26.10 o 
 -19   3   1       13.81       36.01      9.67 o 
 -18   3   1        4.28       17.09      8.57 o 
 -17   3   1      143.17      113.61     13.55 o 
 -16   3   1      300.83      285.10     18.50 o 
 -15   3   1       34.78       32.16     10.21 o 
 -14   3   1     9441.27     8764.57     85.38 o 
 -13   3   1      991.19      974.39     19.76 o 
 -12   3   1     1358.48     1347.98     20.69 o 
 -11   3   1        6.61        7.00      3.82 o 
 -10   3   1      678.13      629.51     11.70 o 
  -9   3   1     2384.71     2471.32     25.40 o 
  -8   3   1     1136.44      992.78     14.38 o 
  -7   3   1     2496.36     2273.09     22.51 o 
  -6   3   1     4734.44     4972.13     43.66 o 
  -5   3   1      899.19      875.03     13.06 o 
  -4   3   1      942.38     1038.81     12.04 o 
  -3   3   1        0.06        3.81      2.55 o 
  -2   3   1      988.51     1022.03     11.45 o 
  -1   3   1    15336.74    15355.29     81.24 o 
   0   3   1     2586.30     2600.02     19.52 o 
   1   3   1     5279.84     5143.99     32.19 o 
   2   3   1      294.83      275.83      6.50 o 
   3   3   1      127.47      177.35      5.90 o 
   4   3   1     6382.55     6803.93     60.12 o 
   5   3   1     5312.50     5534.60     42.94 o 
   6   3   1      349.98      475.31      9.85 o 
   7   3   1       12.29       28.63      3.71 o 
   8   3   1       71.93       48.98      4.32 o 
   9   3   1       48.43       33.80      4.47 o 
  10   3   1      781.55      727.96     12.01 o 
  11   3   1        2.15        0.41      3.04 o 
  12   3   1     4276.11     4112.22     37.79 o 
  13   3   1      122.21      129.80     11.19 o 
  14   3   1     2032.69     1917.06     50.63 o 
  15   3   1      176.39      177.07     12.08 o 
  16   3   1       16.65        7.50      5.85 o 
  17   3   1     1338.90     1257.06     37.85 o 
  18   3   1        2.39        4.86     10.98 o 
  19   3   1      261.31      333.77     19.15 o 
  20   3   1      419.16      359.42     20.39 o 
  21   3   1      412.53      449.31     30.40 o 
  22   3   1       48.40       96.41     15.00 o 
  23   3   1      205.67      316.72     43.69 o 
 -24   4   1      860.62      894.27     42.52 o 
 -23   4   1       19.80       26.21     15.75 o 
 -22   4   1       15.48       97.21     17.08 o 
 -21   4   1       74.49      113.71     28.46 o 
 -20   4   1        4.48       -0.32      9.73 o 
 -19   4   1      530.51      506.13     27.41 o 
 -18   4   1     1583.48     1509.99     43.60 o 
 -17   4   1        0.14       11.10     14.27 o 
 -16   4   1     2085.65     1886.88     58.83 o 
 -15   4   1     1861.93     1808.63     40.92 o 
 -14   4   1     1658.72     1520.48     36.58 o 
 -13   4   1     1013.57      935.81     26.06 o 
 -12   4   1      246.25      242.22     12.76 o 
 -11   4   1      234.54      271.55     12.28 o 
 -10   4   1      345.40      392.85     13.82 o 
  -9   4   1      842.49      830.71     15.93 o 
  -8   4   1      542.86      584.84     14.35 o 
  -7   4   1      805.51      745.76     16.42 o 
  -6   4   1       43.81       41.51      5.22 o 
  -5   4   1     1286.05     1476.72     17.14 o 
  -4   4   1     5752.27     6177.90     39.07 o 
  -3   4   1     4893.43     5017.26     33.77 o 
  -2   4   1    13483.14    14228.96     89.52 o 
  -1   4   1     5423.90     5194.49     31.69 o 
   0   4   1     5498.19     5373.98     33.40 o 
   1   4   1     2017.60     2355.04     20.22 o 
   2   4   1     2366.65     2357.51     21.38 o 
   3   4   1     4178.15     4239.74     29.59 o 
   4   4   1     2666.04     2801.26     21.57 o 
   5   4   1      521.32      554.36     13.18 o 
   6   4   1     2016.52     2011.84     25.29 o 
   7   4   1        6.29        8.64      4.06 o 
   8   4   1      601.13      603.35     13.27 o 
   9   4   1      239.44      215.72     11.02 o 
  10   4   1     1415.32     1345.17     23.22 o 
  11   4   1        5.12       -1.69      4.39 o 
  12   4   1      673.96      617.47     17.27 o 
  13   4   1      527.97      484.88     21.26 o 
  14   4   1      318.21      320.10     18.09 o 
  15   4   1     1853.35     1671.22     38.56 o 
  16   4   1     1449.48     1439.16     36.24 o 
  17   4   1      435.63      418.60     29.85 o 
  18   4   1      227.36      239.93     20.62 o 
  19   4   1       23.93       35.23     10.52 o 
  20   4   1      272.92      352.09     24.26 o 
  21   4   1        1.19       12.20      9.36 o 
  22   4   1      265.00      262.12     41.67 o 
  23   4   1       50.03      110.82     17.43 o 
 -23   5   1        3.56       47.03     18.33 o 
 -22   5   1       76.53       16.70     34.37 o 
 -21   5   1       37.98       47.19     19.59 o 
 -20   5   1      337.25      368.96     28.36 o 
 -19   5   1      176.08      221.07     32.84 o 
 -18   5   1      144.10      220.22     37.94 o 
 -17   5   1      321.48      319.32     39.37 o 
 -16   5   1       34.31       29.74      9.75 o 
 -15   5   1        8.43       25.87      8.78 o 
 -14   5   1     4130.71     3930.46     93.62 o 
 -13   5   1     1265.06     1350.18     45.64 o 
 -12   5   1       99.27      108.26     11.01 o 
 -11   5   1       62.66       70.69     11.02 o 
 -10   5   1        4.63        6.40     10.02 o 
  -9   5   1      346.91      378.48     20.60 o 
  -8   5   1     1190.36     1118.14     20.75 o 
  -7   5   1     4423.32     4437.97     44.18 o 
  -6   5   1     1033.70     1045.93     13.51 o 
  -5   5   1     1518.71     1395.38     16.92 o 
  -4   5   1     2515.81     2436.62     22.64 o 
  -3   5   1     1430.51     1398.22     16.78 o 
  -2   5   1      320.01      338.27      8.26 o 
  -1   5   1     4741.98     4765.50     33.10 o 
   0   5   1      377.02      351.14      8.69 o 
   1   5   1     1290.14     1207.79     15.17 o 
   2   5   1        2.22        5.07      3.35 o 
   3   5   1      698.51      724.23     12.65 o 
   4   5   1     3099.13     3021.43     26.60 o 
   5   5   1      711.26      674.78     16.52 o 
   6   5   1      238.41      236.07     10.25 o 
   7   5   1     1242.92     1137.43     25.25 o 
   8   5   1       14.58        7.55      5.19 o 
   9   5   1        0.76        8.43      5.23 o 
  10   5   1      900.05      839.07     23.36 o 
  11   5   1      502.11      495.11     18.61 o 
  12   5   1      108.87      128.29     12.63 o 
  13   5   1       52.42       60.73     10.62 o 
  14   5   1      949.09      922.69     35.48 o 
  15   5   1      107.65      127.79     15.49 o 
  16   5   1       25.82       14.15     17.21 o 
  17   5   1      322.27      356.28     22.79 o 
  18   5   1       11.37        2.34     12.93 o 
  19   5   1      286.14      247.28     23.35 o 
  20   5   1      242.31      255.25     37.83 o 
  21   5   1       77.42      143.72     19.49 o 
  22   5   1      188.15      226.71     24.43 o 
 -22   6   1       20.37       64.86     30.21 o 
 -21   6   1       22.48       64.28     15.59 o 
 -20   6   1        7.43       27.76     20.53 o 
 -19   6   1      411.33      469.89     28.91 o 
 -18   6   1     1642.13     1475.04     45.02 o 
 -17   6   1       31.26       39.18      9.76 o 
 -16   6   1       19.51       16.16      7.27 o 
 -15   6   1      340.26      356.94     34.65 o 
 -14   6   1       25.02       15.05      7.96 o 
 -13   6   1       65.35       73.02     12.86 o 
 -12   6   1     4400.87     4036.52     83.55 o 
 -11   6   1     1223.28     1182.59     30.17 o 
 -10   6   1      499.11      518.68     20.74 o 
  -9   6   1     2046.18     1875.99     35.44 o 
  -8   6   1     3597.93     3351.68     40.76 o 
  -7   6   1      794.61      807.11     19.52 o 
  -6   6   1     1957.60     1823.99     24.81 o 
  -5   6   1        5.59        8.37      5.25 o 
  -4   6   1      105.63      114.28      8.42 o 
  -3   6   1      619.21      632.46     15.65 o 
  -2   6   1     5704.19     5739.93     38.65 o 
  -1   6   1     6444.26     6320.16     42.69 o 
   0   6   1    12006.66    11781.51     66.67 o 
   1   6   1      136.15      197.09      8.14 o 
   2   6   1      190.96      193.36      7.85 o 
   3   6   1       90.82      108.17      8.71 o 
   4   6   1     1138.39     1084.53     19.49 o 
   5   6   1      189.74      223.49     10.72 o 
   6   6   1     1827.22     1787.65     28.25 o 
   7   6   1        0.09        5.67      5.82 o 
   8   6   1      657.85      604.00     18.39 o 
   9   6   1       55.23       25.13      9.50 o 
  10   6   1      368.99      436.22     23.22 o 
  11   6   1      747.31      673.75     25.01 o 
  12   6   1       27.16       28.88      8.49 o 
  13   6   1      161.67      165.89     16.95 o 
  14   6   1       24.38        7.69      9.07 o 
  15   6   1      186.17      170.52     17.45 o 
  16   6   1      336.22      358.19     26.04 o 
  17   6   1      792.04      795.77     33.55 o 
  18   6   1      350.90      458.90     26.98 o 
  19   6   1      111.85      140.35     33.74 o 
  20   6   1       49.19       49.86     12.82 o 
  21   6   1      183.04      238.95     24.16 o 
 -21   7   1      107.88      105.63     51.26 o 
 -20   7   1      115.04       77.89     18.78 o 
 -19   7   1      246.72      217.93     23.84 o 
 -18   7   1       58.50       74.12     16.43 o 
 -17   7   1      967.50      962.91     38.19 o 
 -16   7   1     1021.92      981.26    117.77 o 
 -15   7   1       17.82        5.60      9.14 o 
 -14   7   1      106.10       98.93     21.52 o 
 -13   7   1       83.46       70.41     14.21 o 
 -12   7   1       31.84       32.47     11.14 o 
 -11   7   1      337.12      300.19     26.62 o 
 -10   7   1     1820.45     1544.78     32.71 o 
  -9   7   1      274.35      230.70     14.89 o 
  -8   7   1       46.43       60.57      9.02 o 
  -7   7   1      156.82      188.30     13.46 o 
  -6   7   1        7.46        9.99      6.68 o 
  -5   7   1      272.81      284.86     14.53 o 
  -4   7   1      203.76      238.45     12.76 o 
  -3   7   1       69.72       61.98      8.33 o 
  -2   7   1     2416.29     2377.25     28.91 o 
  -1   7   1      295.66      338.59     12.94 o 
   0   7   1     1598.27     1568.86     19.99 o 
   1   7   1     5552.19     5312.51     49.80 o 
   2   7   1     5025.62     4741.24     50.77 o 
   3   7   1       73.33       56.10      8.78 o 
   4   7   1      934.74      946.57     20.27 o 
   5   7   1      740.95      702.60     18.03 o 
   6   7   1      115.08       73.90      9.49 o 
   7   7   1        3.31       22.19      7.52 o 
   8   7   1       14.62       23.26      8.38 o 
   9   7   1       31.16       41.00      9.45 o 
  10   7   1      891.20      831.45     26.25 o 
  11   7   1       52.21       43.17      9.81 o 
  12   7   1       29.04       16.40      9.79 o 
  13   7   1       69.46       42.22     10.45 o 
  14   7   1       81.76       71.90     12.81 o 
  15   7   1      233.06      248.65     22.74 o 
  16   7   1      268.00      243.34     22.68 o 
  17   7   1      174.44      159.74     22.43 o 
  18   7   1        0.66       24.16      8.68 o 
  19   7   1      216.66      212.65     22.49 o 
  20   7   1      269.16      340.36     28.21 o 
 -19   8   1      210.55      224.20     24.17 o 
 -18   8   1      767.99      751.46     38.78 o 
 -17   8   1       17.24        6.41      8.44 o 
 -16   8   1       49.34       32.80     10.39 o 
 -15   8   1      709.83      714.15     35.55 o 
 -14   8   1       11.65       36.33     20.68 o 
 -13   8   1       58.82       64.57     12.34 o 
 -12   8   1     2465.79     2227.98     49.13 o 
 -11   8   1     1360.79     1262.64     33.74 o 
 -10   8   1      288.02      295.66     18.98 o 
  -9   8   1      948.27      868.65     33.32 o 
  -8   8   1     1884.31     1711.80     34.33 o 
  -7   8   1      157.06      199.29     14.51 o 
  -6   8   1      841.71      894.56     20.56 o 
  -5   8   1        0.11        3.06      5.77 o 
  -4   8   1      248.14      261.50     14.88 o 
  -3   8   1      423.06      461.34     18.74 o 
  -2   8   1     2107.34     2148.81     35.05 o 
  -1   8   1     1418.67     1365.67     35.37 o 
   0   8   1     4704.36     4554.61     51.88 o 
   1   8   1      192.16      198.83     12.24 o 
   2   8   1      185.68      154.39     12.54 o 
   3   8   1      273.74      292.36     15.56 o 
   4   8   1      292.87      280.24     15.20 o 
   5   8   1       48.31       36.17      7.28 o 
   6   8   1      881.19      865.50     22.84 o 
   7   8   1       25.21       24.72      9.82 o 
   8   8   1      381.32      415.77     21.74 o 
   9   8   1      112.56      100.49     12.29 o 
  10   8   1      228.11      249.06     19.01 o 
  11   8   1      599.85      580.31     25.31 o 
  12   8   1       61.18       40.90     10.79 o 
  13   8   1      378.57      407.34     30.36 o 
  14   8   1       26.31       33.62     12.45 o 
  15   8   1       43.47       28.47     13.87 o 
  16   8   1      330.68      332.31     28.35 o 
  17   8   1       39.46       39.05     10.10 o 
  18   8   1       50.33       48.04     10.75 o 
 -17   9   1      498.55      513.15     36.01 o 
 -16   9   1      108.97      120.66     18.42 o 
 -15   9   1       20.22       39.55     11.87 o 
 -14   9   1       69.90       99.24     14.12 o 
 -13   9   1      160.42      168.37     18.38 o 
 -12   9   1       86.01       79.57     20.79 o 
 -11   9   1      132.10      128.96     15.80 o 
 -10   9   1       99.72       89.59     12.54 o 
  -9   9   1       15.35       15.63      8.45 o 
  -8   9   1      475.01      448.38     22.08 o 
  -7   9   1      801.19      833.89     25.11 o 
  -6   9   1        0.21        1.33      6.62 o 
  -5   9   1      632.75      663.89     23.51 o 
  -4   9   1       21.81       14.03     11.59 o 
  -3   9   1      632.83      611.21     25.00 o 
  -2   9   1      389.73      414.02     25.42 o 
  -1   9   1      911.28      868.52     38.72 o 
   0   9   1        9.03        5.26      8.10 o 
   1   9   1      677.68      656.08     34.38 o 
   2   9   1      179.24      207.02     17.20 o 
   3   9   1       55.45       37.90      9.65 o 
   4   9   1        0.04       13.38      7.29 o 
   5   9   1      284.37      284.35     16.02 o 
   6   9   1       39.98       33.21     10.10 o 
   7   9   1      109.12       90.04     11.93 o 
   8   9   1      117.19      113.93     13.96 o 
   9   9   1        9.66        1.31      8.06 o 
  10   9   1      247.82      270.39     21.07 o 
  11   9   1        7.51       12.54      9.88 o 
  12   9   1      173.42      170.00     18.94 o 
  13   9   1       44.85       53.67     18.33 o 
  14   9   1       20.53       34.68     13.30 o 
  15   9   1       21.20       36.60     12.81 o 
  16   9   1      274.91      244.86     30.88 o 
 -15  10   1       66.64       90.91     15.49 o 
 -14  10   1       32.34       47.28     14.15 o 
 -13  10   1        7.65       17.89     18.63 o 
 -12  10   1     1326.31     1366.25     49.49 o 
 -11  10   1       12.78       13.41     10.02 o 
 -10  10   1      194.30      161.49     18.57 o 
  -9  10   1      135.78      112.69     14.60 o 
  -8  10   1       87.71       47.46     10.60 o 
  -7  10   1       12.89        4.78     10.46 o 
  -6  10   1       43.04       58.82     13.73 o 
  -5  10   1       74.17       68.44     13.78 o 
  -4  10   1      239.57      241.32     20.88 o 
  -3  10   1        0.07       16.88     11.64 o 
  -2  10   1      236.80      206.16     20.00 o 
  -1  10   1      120.71      132.07     17.83 o 
   0  10   1      676.38      636.39     29.75 o 
   1  10   1       40.32       40.00     12.64 o 
   2  10   1        0.63      -10.24     10.31 o 
   3  10   1      531.16      554.52     32.38 o 
   4  10   1       28.76       18.31     11.38 o 
   5  10   1      313.26      337.68     25.97 o 
   6  10   1      301.67      332.31     24.00 o 
   7  10   1      322.36      397.60     24.26 o 
   8  10   1        9.21        5.28      9.56 o 
   9  10   1        6.28       15.79      9.28 o 
  10  10   1      584.96      605.49     29.74 o 
  11  10   1       29.17       32.44     15.05 o 
  12  10   1      163.61      171.75     19.69 o 
  13  10   1        3.33        7.96      9.71 o 
  14  10   1       76.86       36.47     18.07 o 
 -12  11   1       20.55       61.26     19.77 o 
 -11  11   1      269.83      307.79     28.38 o 
 -10  11   1      156.53      195.58     52.17 o 
  -9  11   1      452.47      490.88     47.93 o 
  -8  11   1        6.39       -8.36     17.97 o 
  -7  11   1      141.97      144.86     30.16 o 
  -6  11   1        0.82       10.81     20.02 o 
  -5  11   1        0.28        5.39     20.27 o 
  -4  11   1      372.73      443.95     33.78 o 
  -3  11   1       36.23       36.78     25.16 o 
  -2  11   1       94.31       95.56     16.24 o 
  -1  11   1      441.59      434.26     34.77 o 
   0  11   1        7.41        5.10     14.78 o 
   1  11   1      200.87      225.22     21.40 o 
   2  11   1        0.13      -13.98     19.31 o 
   3  11   1      204.97      186.65     23.39 o 
   4  11   1       17.11       -3.70     18.52 o 
   5  11   1      220.12      171.33     31.84 o 
   6  11   1       11.80        9.05     20.57 o 
   7  11   1      100.11       93.66     27.49 o 
   8  11   1      296.47      345.51     33.83 o 
   9  11   1       44.99       46.61     16.58 o 
  10  11   1        2.08      -20.78     27.98 o 
  11  11   1       41.76       59.23     22.85 o 
  -6  12   1       60.89      117.86     27.68 o 
  -5  12   1       12.99       43.62     21.70 o 
  -4  12   1       89.93      147.76     24.98 o 
  -3  12   1       15.66       14.45     14.27 o 
  -2  12   1      106.61      102.67     21.30 o 
  -1  12   1        1.92       29.20     15.85 o 
   0  12   1      277.06      258.02     28.21 o 
   1  12   1       10.19       29.78     15.98 o 
   2  12   1      136.39      110.49     21.12 o 
   3  12   1       33.10       78.08     24.29 o 
   4  12   1        7.09       28.64     21.12 o 
   5  12   1       23.01        4.24     32.55 o 
   6  12   1       15.93       30.21     20.44 o 
 -25   0   2        0.00       78.03     45.72 o 
 -24   0   2        0.21       -5.32     14.46 o 
 -23   0   2       88.02      115.73     22.29 o 
 -22   0   2        1.36       30.36     17.57 o 
 -21   0   2       99.98      127.57     26.19 o 
 -20   0   2        5.66       35.96     16.32 o 
 -19   0   2      329.15      257.80     60.36 o 
 -18   0   2       48.79       84.62     20.48 o 
 -17   0   2       24.01       26.67      8.82 o 
 -16   0   2      210.08      207.76     25.26 o 
 -15   0   2       18.36       19.67      4.97 o 
 -14   0   2      259.80      301.30     10.49 o 
 -13   0   2      299.06      310.16     25.08 o 
 -12   0   2        0.00       -0.55     10.48 o 
 -11   0   2      166.06      174.93     19.10 o 
 -10   0   2      124.71      128.04     15.57 o 
  -9   0   2       11.36       11.11      6.83 o 
  -8   0   2      406.82      426.26     16.87 o 
  -7   0   2      159.01      151.61     10.34 o 
  -6   0   2       44.44       55.49      4.42 o 
  -5   0   2      525.72      485.00      9.37 o 
  -4   0   2      202.22      191.39      5.94 o 
  -3   0   2        2.80        1.97      1.50 o 
  -2   0   2      101.06       50.24      3.81 o 
  -1   0   2      260.01      246.21      4.85 o 
   0   0   2      351.23      306.28     24.22 o 
   1   0   2       17.50       11.89      2.57 o 
   2   0   2       21.64       18.77     13.71 o 
   3   0   2       34.11       -9.59     19.49 o 
   4   0   2      127.74      137.07     34.52 o 
   5   0   2      128.38      132.74     12.22 o 
   6   0   2      205.64      194.71     14.70 o 
   7   0   2      170.25      177.28      7.94 o 
   8   0   2      388.63      410.72     12.11 o 
   9   0   2        7.29        9.41      6.91 o 
  10   0   2      220.06      221.43     15.32 o 
  11   0   2      177.59      191.50     12.15 o 
  12   0   2       44.87       32.45      7.56 o 
  13   0   2       16.88       17.96      7.14 o 
  14   0   2       99.73      120.70     12.49 o 
  15   0   2      125.70      133.22     13.04 o 
  16   0   2       91.57       92.04     28.17 o 
  17   0   2        0.18       13.12     17.34 o 
  18   0   2       20.74       69.50     63.53 o 
  19   0   2       81.19       19.86     51.01 o 
  20   0   2        6.39       54.20     52.53 o 
  21   0   2       21.04       48.26     62.07 o 
  22   0   2       45.70       93.44     81.43 o 
  23   0   2       43.23       41.60     61.53 o 
  24   0   2      234.52      272.24     98.24 o 
 -25   1   2       20.24       24.53     13.67 o 
 -24   1   2       28.52       78.23     14.03 o 
 -23   1   2        2.02       45.62     15.41 o 
 -22   1   2       11.37       19.39     10.21 o 
 -21   1   2       25.80       84.12     25.04 o 
 -20   1   2        1.19       20.66      7.83 o 
 -19   1   2        6.48       36.76      8.41 o 
 -18   1   2        8.93       24.54      7.01 o 
 -17   1   2       22.72       35.55      7.16 o 
 -16   1   2        0.31       11.03      8.89 o 
 -15   1   2       31.10       39.55      6.16 o 
 -14   1   2        0.35       -0.22      2.74 o 
 -13   1   2        0.22       -0.20      2.39 o 
 -12   1   2        0.49       -1.03      2.42 o 
 -11   1   2       24.77       27.23      3.59 o 
 -10   1   2      199.19      231.25      7.70 o 
  -9   1   2      144.09      148.23      4.27 o 
  -8   1   2        0.15       -1.89      1.89 o 
  -7   1   2        8.03        4.39      2.20 o 
  -6   1   2       14.90       15.40      2.44 o 
  -5   1   2        1.45       -2.14      2.14 o 
  -4   1   2      158.74      158.05      5.03 o 
  -3   1   2       22.07       22.89      2.62 o 
  -2   1   2      283.85      271.80      5.10 o 
  -1   1   2       62.15       62.10      2.20 o 
   0   1   2       34.20        8.14      1.57 o 
   1   1   2       21.92       21.13      1.87 o 
   2   1   2       12.13       12.83      3.53 o 
   3   1   2       58.42       64.44      4.59 o 
   4   1   2      115.30      120.94      7.74 o 
   5   1   2        0.02       -0.67      3.20 o 
   6   1   2       66.27       67.48      5.51 o 
   7   1   2      340.49      372.17     10.35 o 
   8   1   2      101.36      116.61      7.65 o 
   9   1   2      113.02      147.36      8.77 o 
  10   1   2       22.17       29.52      5.04 o 
  11   1   2        9.28        5.24      4.34 o 
  12   1   2       22.92       16.09      5.40 o 
  13   1   2       36.34       32.92      6.33 o 
  14   1   2      193.29      184.19     11.03 o 
  15   1   2       41.98       27.51      7.68 o 
  16   1   2        4.73        8.25     15.12 o 
  17   1   2        0.28       14.75     16.97 o 
  18   1   2       35.11       10.03     16.74 o 
  19   1   2       17.32       58.61     25.23 o 
  20   1   2       86.71       53.00     42.03 o 
  21   1   2       15.44       27.34     41.96 o 
  22   1   2       30.02       14.71     41.54 o 
  23   1   2        2.46       42.90     38.41 o 
  24   1   2       67.57       62.59     40.62 o 
 -25   2   2       30.47       93.86     20.82 o 
 -24   2   2       71.01      116.21     17.26 o 
 -23   2   2       33.64       76.59     13.38 o 
 -22   2   2       40.72       70.41     13.47 o 
 -21   2   2        8.16       33.46     15.40 o 
 -20   2   2       12.93       28.75     27.77 o 
 -19   2   2        0.46       17.53      7.48 o 
 -18   2   2       28.22       44.42      9.51 o 
 -17   2   2        1.42       20.94      7.39 o 
 -16   2   2        3.02        0.52      6.02 o 
 -15   2   2       39.47       53.51      7.76 o 
 -14   2   2        1.65        6.56      5.10 o 
 -13   2   2      182.54      182.43      7.85 o 
 -12   2   2        1.99        1.20      2.78 o 
 -11   2   2        1.10       -2.59      3.07 o 
 -10   2   2       20.74       20.55      3.31 o 
  -9   2   2        6.01        5.69      3.08 o 
  -8   2   2       79.40      109.22      5.48 o 
  -7   2   2       26.34       26.88      3.46 o 
  -6   2   2      101.83      117.66      5.82 o 
  -5   2   2       27.53       35.01      4.72 o 
  -4   2   2      450.52      456.36      7.48 o 
  -3   2   2      338.46      346.74      6.92 o 
  -2   2   2      443.22      449.04      7.43 o 
  -1   2   2      179.10      170.26      4.71 o 
   0   2   2      247.23      239.57      4.81 o 
   1   2   2      565.84      550.09      7.04 o 
   2   2   2      143.82      150.62      5.83 o 
   3   2   2      482.86      487.30      7.81 o 
   4   2   2      265.51      274.12      5.79 o 
   5   2   2       42.60       47.37      3.57 o 
   6   2   2      279.83      297.32     10.47 o 
   7   2   2       13.73       13.46      3.77 o 
   8   2   2       27.12       35.95      5.97 o 
   9   2   2        0.10        0.35      5.33 o 
  10   2   2       65.06       75.66      9.57 o 
  11   2   2      234.13      226.00     14.30 o 
  12   2   2      464.74      417.25     16.24 o 
  13   2   2       15.11       14.48      7.56 o 
  14   2   2       95.59      105.36     12.13 o 
  15   2   2       47.24       46.61     15.66 o 
  16   2   2       26.92       77.09     29.16 o 
  17   2   2      112.91       61.86     23.65 o 
  18   2   2        0.05       12.04     19.37 o 
  19   2   2       35.35       50.99     26.44 o 
  20   2   2       51.28       94.15     18.01 o 
  21   2   2       63.33      172.11     45.29 o 
  22   2   2       17.09       18.08     38.49 o 
  23   2   2        7.52       43.29     61.87 o 
  24   2   2      106.99      165.09     73.47 o 
 -24   3   2        7.02       76.54     27.32 o 
 -23   3   2       23.28       35.53     15.74 o 
 -22   3   2        0.23       37.19     20.91 o 
 -21   3   2       77.71      104.17     16.38 o 
 -20   3   2       58.69       84.06     31.06 o 
 -19   3   2       79.78       97.84     14.34 o 
 -18   3   2       66.97       49.94     18.82 o 
 -17   3   2       75.31       92.68     12.83 o 
 -16   3   2        1.57       17.86     17.10 o 
 -15   3   2        6.67       28.13     10.70 o 
 -14   3   2      134.54      119.84      9.56 o 
 -13   3   2      316.35      327.35     17.36 o 
 -12   3   2      141.77      153.22      9.19 o 
 -11   3   2       12.81       11.57      4.85 o 
 -10   3   2        0.43        4.94      3.56 o 
  -9   3   2        0.84        0.28      2.96 o 
  -8   3   2       55.37       77.40      5.85 o 
  -7   3   2      645.71      686.75     12.95 o 
  -6   3   2      244.56      253.78      7.72 o 
  -5   3   2     1273.88     1310.49     13.78 o 
  -4   3   2        2.05        4.45      2.73 o 
  -3   3   2      941.35      947.94     11.82 o 
  -2   3   2     4365.88     4385.98     28.02 o 
  -1   3   2     2580.35     2539.66     19.39 o 
   0   3   2      853.88      827.97     10.32 o 
   1   3   2     2235.79     2255.98     17.57 o 
   2   3   2      468.58      475.44      7.65 o 
   3   3   2      590.86      579.01     10.79 o 
   4   3   2      418.87      425.22      9.69 o 
   5   3   2      117.66      135.89      6.16 o 
   6   3   2      351.80      351.52      8.58 o 
   7   3   2      273.01      315.09      7.77 o 
   8   3   2       88.77       87.60      5.03 o 
   9   3   2      134.71      140.86      6.30 o 
  10   3   2      545.14      556.02      9.76 o 
  11   3   2      125.32      134.09      6.25 o 
  12   3   2      586.32      573.71     11.98 o 
  13   3   2       16.02       18.00      5.90 o 
  14   3   2      115.12      104.06     13.23 o 
  15   3   2      155.56      140.69     18.85 o 
  16   3   2       79.18       89.61      9.55 o 
  17   3   2       86.86       98.59     14.70 o 
  18   3   2       33.52       57.18      9.45 o 
  19   3   2        1.23       19.97     11.34 o 
  20   3   2        5.16       46.90     21.03 o 
  21   3   2        3.38        4.80     17.41 o 
  22   3   2        3.86        7.82     48.27 o 
  23   3   2        9.24      106.90     41.76 o 
 -24   4   2       56.98       80.98     16.73 o 
 -23   4   2       26.73       65.46     22.41 o 
 -22   4   2       59.44       58.85     15.35 o 
 -21   4   2       22.16       66.86     15.59 o 
 -20   4   2       74.66      102.75     15.87 o 
 -19   4   2       21.81       29.52     11.06 o 
 -18   4   2       26.86       53.72     23.93 o 
 -17   4   2        0.86       21.77      8.97 o 
 -16   4   2       24.22       24.39      8.76 o 
 -15   4   2      165.10      173.82     24.22 o 
 -14   4   2       14.22       27.28      7.68 o 
 -13   4   2      580.47      549.42     20.88 o 
 -12   4   2      369.15      367.65     19.21 o 
 -11   4   2        2.89        8.37      4.34 o 
 -10   4   2       26.23       41.43      5.93 o 
  -9   4   2       14.02        1.64      3.78 o 
  -8   4   2      186.51      218.93     11.23 o 
  -7   4   2        5.06       12.73      5.68 o 
  -6   4   2      235.10      283.46      7.27 o 
  -5   4   2      251.78      261.49      7.52 o 
  -4   4   2       78.28       92.72      5.02 o 
  -3   4   2     2830.31     2800.28     23.93 o 
  -2   4   2      730.73      694.88     10.27 o 
  -1   4   2      374.84      394.76      7.77 o 
   0   4   2     2068.56     2024.33     18.63 o 
   1   4   2     1651.79     1779.27     16.53 o 
   2   4   2        3.90        2.54      3.02 o 
   3   4   2     2427.91     2627.07     22.49 o 
   4   4   2       83.17       89.57      6.02 o 
   5   4   2       29.85       40.89      4.97 o 
   6   4   2      270.26      277.90     10.64 o 
   7   4   2      114.41      105.20      7.15 o 
   8   4   2       90.70       96.35      7.40 o 
   9   4   2      412.86      421.93     13.67 o 
  10   4   2        7.02        7.00      4.71 o 
  11   4   2     1046.32     1001.37     20.99 o 
  12   4   2      813.86      818.74     21.68 o 
  13   4   2      148.65      146.91     12.57 o 
  14   4   2      311.76      293.71     17.26 o 
  15   4   2       23.27       14.57      8.03 o 
  16   4   2       36.48       20.94     13.14 o 
  17   4   2      237.24      269.93     31.38 o 
  18   4   2        9.00       16.25      9.77 o 
  19   4   2        3.82        2.83     11.75 o 
  20   4   2       31.88       22.82     14.42 o 
  21   4   2        2.19       25.07     16.83 o 
  22   4   2        0.26       37.34     12.29 o 
 -23   5   2      284.99      405.84     72.65 o 
 -22   5   2       72.91      152.89     41.35 o 
 -21   5   2       10.38       44.53     15.91 o 
 -20   5   2       13.29       30.31     13.28 o 
 -19   5   2        0.08       56.31     11.92 o 
 -18   5   2        1.68       10.10     11.74 o 
 -17   5   2       47.71       86.51     21.96 o 
 -16   5   2      319.10      383.06     47.23 o 
 -15   5   2        3.99       21.24     11.53 o 
 -14   5   2        0.91       46.69      9.33 o 
 -13   5   2       25.68       16.60     11.79 o 
 -12   5   2      246.00      254.56     20.67 o 
 -11   5   2       30.39       20.91      9.49 o 
 -10   5   2       34.14       35.02      7.21 o 
  -9   5   2       18.00       23.30      5.82 o 
  -8   5   2        5.41        3.74      5.02 o 
  -7   5   2       67.65       78.79      7.82 o 
  -6   5   2      389.99      399.12      9.02 o 
  -5   5   2      512.52      549.01     10.54 o 
  -4   5   2        4.45        4.33      3.35 o 
  -3   5   2      982.48     1087.34     15.49 o 
  -2   5   2     2147.88     2220.70     20.09 o 
  -1   5   2     2153.29     2255.08     20.89 o 
   0   5   2      217.33      223.23      7.81 o 
   1   5   2      794.56      815.37     11.94 o 
   2   5   2      651.29      682.13     12.00 o 
   3   5   2       21.12        7.14      4.29 o 
   4   5   2      965.44      957.87     13.02 o 
   5   5   2      328.97      372.48     11.61 o 
   6   5   2      382.03      394.69     13.04 o 
   7   5   2       13.32        8.20      5.01 o 
   8   5   2      181.39      176.47     13.89 o 
   9   5   2      524.34      539.92     18.85 o 
  10   5   2       91.85      104.21     14.20 o 
  11   5   2       28.39       38.40      7.15 o 
  12   5   2      491.65      510.40     20.51 o 
  13   5   2        0.43       -3.65     14.01 o 
  14   5   2      811.03      780.18     28.80 o 
  15   5   2      173.72      187.88     18.16 o 
  16   5   2        1.12       20.10     12.48 o 
  17   5   2       19.47       19.51      9.62 o 
  18   5   2        3.59       28.82     10.11 o 
  19   5   2       78.92       96.67     22.47 o 
  20   5   2      120.72      148.00     20.93 o 
  21   5   2       84.91      102.18     15.72 o 
  22   5   2       55.80       62.99     21.72 o 
 -22   6   2       70.81       93.29     16.33 o 
 -21   6   2       45.89       39.91     13.56 o 
 -20   6   2      246.01      259.39     33.05 o 
 -19   6   2       69.37      107.99     19.17 o 
 -18   6   2       14.49       28.18     14.52 o 
 -17   6   2       18.06       24.04     11.59 o 
 -16   6   2        0.04       -0.86      5.81 o 
 -15   6   2       14.71       25.59      9.28 o 
 -14   6   2      342.07      259.68     21.22 o 
 -13   6   2      153.96      117.05     28.21 o 
 -12   6   2       22.90       54.44     21.01 o 
 -11   6   2      217.73      202.51     15.63 o 
 -10   6   2       51.07       37.86      8.36 o 
  -9   6   2      138.99      151.05     12.55 o 
  -8   6   2       17.24       13.89      7.49 o 
  -7   6   2        1.25       -4.43      5.08 o 
  -6   6   2        1.55        3.73      5.38 o 
  -5   6   2        1.16       11.20      5.36 o 
  -4   6   2        8.33       12.37      6.66 o 
  -3   6   2     1209.19     1235.56     17.39 o 
  -2   6   2      348.94      346.52      9.74 o 
  -1   6   2      402.75      360.04     10.06 o 
   0   6   2     1189.91     1281.93     16.77 o 
   1   6   2      190.97      249.34      8.75 o 
   2   6   2       64.62       85.78      6.62 o 
   3   6   2      211.10      235.82     10.77 o 
   4   6   2      294.15      305.90     12.17 o 
   5   6   2       86.39       82.03      8.89 o 
   6   6   2       30.38       25.29      7.56 o 
   7   6   2      109.00       96.56      9.67 o 
   8   6   2      435.46      415.52     17.04 o 
   9   6   2      184.28      211.60     18.77 o 
  10   6   2       34.52       34.56      8.76 o 
  11   6   2      678.73      711.99     29.30 o 
  12   6   2      137.15      135.06     14.00 o 
  13   6   2      206.51      237.25     20.13 o 
  14   6   2       49.52       34.13      9.77 o 
  15   6   2       31.51       41.70     10.07 o 
  16   6   2       32.61       46.42     10.88 o 
  17   6   2      200.94      179.98     23.96 o 
  18   6   2       18.73       23.72     10.18 o 
  19   6   2       19.70       47.73     23.58 o 
  20   6   2        0.22       37.19     14.49 o 
  21   6   2        2.73       23.12     10.11 o 
 -21   7   2       37.13       20.66     22.30 o 
 -20   7   2       19.17       29.27     11.93 o 
 -19   7   2        3.27       14.15     10.59 o 
 -18   7   2       47.76       41.67     11.51 o 
 -17   7   2        2.71        3.31     14.40 o 
 -16   7   2       25.21       33.50     18.77 o 
 -15   7   2        1.30       10.75     15.30 o 
 -14   7   2      149.33      152.94     21.19 o 
 -13   7   2        0.76       -0.13      9.28 o 
 -12   7   2      158.56      123.13     26.59 o 
 -11   7   2      118.99      127.86     13.19 o 
 -10   7   2       95.42       83.74     10.53 o 
  -9   7   2       20.50       14.94      6.96 o 
  -8   7   2      121.90       91.49      9.94 o 
  -7   7   2      273.90      240.66     12.93 o 
  -6   7   2       30.52       26.40      7.09 o 
  -5   7   2      380.98      407.59     16.50 o 
  -4   7   2       45.37       22.55      6.88 o 
  -3   7   2      702.28      682.11     16.26 o 
  -2   7   2     4481.81     4483.83     36.30 o 
  -1   7   2      696.67      643.64     13.55 o 
   0   7   2       40.76       56.32      7.59 o 
   1   7   2      590.20      633.56     19.58 o 
   2   7   2      258.73      245.60     14.04 o 
   3   7   2       31.50       18.45      7.21 o 
   4   7   2        0.31        3.16      5.57 o 
   5   7   2      118.71       96.89      9.80 o 
   6   7   2        7.38        4.80      8.14 o 
   7   7   2      162.11      171.56     13.26 o 
   8   7   2      257.41      213.31     14.51 o 
   9   7   2      510.67      453.73     20.85 o 
  10   7   2       66.92       65.39     10.49 o 
  11   7   2       71.60       90.13     13.07 o 
  12   7   2       16.44       10.81      7.57 o 
  13   7   2       18.42       23.61     13.97 o 
  14   7   2        2.82       38.44     16.02 o 
  15   7   2      337.54      326.10     31.03 o 
  16   7   2      388.44      349.73     34.41 o 
  17   7   2       14.25       21.03      8.53 o 
  18   7   2       14.70        5.41     19.80 o 
  19   7   2        4.90       53.53     22.20 o 
 -19   8   2       67.48       39.60      9.84 o 
 -18   8   2       54.21       54.08     26.55 o 
 -17   8   2        0.02       21.96     17.01 o 
 -16   8   2       36.01       59.19     14.46 o 
 -15   8   2       64.56       95.27     22.47 o 
 -14   8   2       41.70       36.65     10.71 o 
 -13   8   2       66.33       52.57     11.98 o 
 -12   8   2      108.36       98.23     18.07 o 
 -11   8   2      120.77       97.81     13.40 o 
 -10   8   2      240.65      212.74     16.35 o 
  -9   8   2       25.51       19.35      8.49 o 
  -8   8   2       73.62       70.29     10.54 o 
  -7   8   2       16.92       20.33      7.43 o 
  -6   8   2       21.44       27.30      6.92 o 
  -5   8   2       19.38       22.67      6.62 o 
  -4   8   2      129.57      128.22     12.84 o 
  -3   8   2      130.01      104.76     10.68 o 
  -2   8   2        0.45       -0.93      7.55 o 
  -1   8   2     1488.61     1394.10     27.21 o 
   0   8   2      308.84      278.05     14.12 o 
   1   8   2       27.67       18.95      7.27 o 
   2   8   2       11.45       15.41      8.36 o 
   3   8   2        5.52       10.46      6.97 o 
   4   8   2      128.79      140.19     11.58 o 
   5   8   2       88.02      104.20     10.53 o 
   6   8   2      131.73      117.91     11.30 o 
   7   8   2      402.87      355.82     18.69 o 
   8   8   2      463.38      440.37     22.61 o 
   9   8   2       14.07       14.01      8.59 o 
  10   8   2       68.24       64.35     12.08 o 
  11   8   2       11.56        8.05      8.43 o 
  12   8   2       41.70       59.28     14.23 o 
  13   8   2       11.46       12.06     10.34 o 
  14   8   2       99.34      120.78     18.75 o 
  15   8   2      263.34      224.94     26.91 o 
  16   8   2      149.16      175.81     26.17 o 
  17   8   2       24.64       38.60     12.75 o 
  18   8   2        2.99       20.65      8.46 o 
 -17   9   2        6.47       45.95     25.68 o 
 -16   9   2       15.58       52.41     11.62 o 
 -15   9   2       40.62       59.08     11.63 o 
 -14   9   2      139.07      167.84     18.11 o 
 -13   9   2       80.00       58.34     12.77 o 
 -12   9   2       12.46       19.79     11.56 o 
 -11   9   2        0.12        5.16     10.06 o 
 -10   9   2      268.45      242.92     18.45 o 
  -9   9   2       65.73       44.69     16.53 o 
  -8   9   2       95.96      115.51     12.50 o 
  -7   9   2       78.03       87.19     10.54 o 
  -6   9   2       60.10       60.76      9.17 o 
  -5   9   2        0.03       -1.60      7.53 o 
  -4   9   2      261.18      286.91     20.11 o 
  -3   9   2        1.15       20.89     11.76 o 
  -2   9   2       51.02       49.62     12.09 o 
  -1   9   2      125.84      105.44     13.15 o 
   0   9   2      804.86      767.81     25.16 o 
   1   9   2        2.39        3.46      9.34 o 
   2   9   2        0.39       -1.06      7.52 o 
   3   9   2      633.69      643.70     21.70 o 
   4   9   2       38.84       41.70      8.96 o 
   5   9   2        4.47       13.48      8.39 o 
   6   9   2      379.63      391.58     22.43 o 
   7   9   2      134.35      117.94     12.85 o 
   8   9   2       42.14       42.48     10.23 o 
   9   9   2       23.41       29.32      9.10 o 
  10   9   2      122.65       81.18     13.58 o 
  11   9   2      132.49      111.48     15.97 o 
  12   9   2       16.42       10.44      9.73 o 
  13   9   2        4.08        5.71      9.91 o 
  14   9   2       20.56       27.36     10.98 o 
  15   9   2        0.13        6.35      9.02 o 
  16   9   2      116.09       92.31     14.71 o 
 -15  10   2      117.92      141.23     19.66 o 
 -14  10   2       52.18       97.62     30.67 o 
 -13  10   2      468.34      457.61     34.98 o 
 -12  10   2        5.90       15.47     12.70 o 
 -11  10   2        6.49       24.68     11.03 o 
 -10  10   2       55.96       49.93     12.79 o 
  -9  10   2        0.38       13.73      9.93 o 
  -8  10   2        8.60       19.30     10.03 o 
  -7  10   2       17.41       16.89     12.03 o 
  -6  10   2       80.97       70.51     13.38 o 
  -5  10   2       92.29       83.13     14.41 o 
  -4  10   2      435.31      444.78     27.57 o 
  -3  10   2      101.25      109.08     16.62 o 
  -2  10   2      265.28      248.55     21.91 o 
  -1  10   2      829.05      827.69     35.10 o 
   0  10   2       42.72       59.27     13.82 o 
   1  10   2        2.61       22.01     11.51 o 
   2  10   2      344.47      312.39     23.39 o 
   3  10   2        2.41       29.11     12.16 o 
   4  10   2       21.48       46.64     13.45 o 
   5  10   2        8.28       13.13     12.12 o 
   6  10   2       20.17       20.68      9.90 o 
   7  10   2       82.60       87.05     13.70 o 
   8  10   2       53.16       34.24     10.92 o 
   9  10   2       95.80      118.36     15.29 o 
  10  10   2      359.33      364.50     26.48 o 
  11  10   2       65.82       32.93     15.27 o 
  12  10   2       13.44        7.04      9.33 o 
  13  10   2      115.27      102.91     16.38 o 
  14  10   2       49.07       64.62     13.88 o 
 -12  11   2      350.73      404.07     30.66 o 
 -11  11   2      117.42      128.34     19.84 o 
 -10  11   2       17.65       78.04     33.27 o 
  -9  11   2      185.11      164.69     29.20 o 
  -8  11   2       33.78       20.21     26.57 o 
  -7  11   2        0.97       22.22     19.32 o 
  -6  11   2        0.91       16.93     18.19 o 
  -5  11   2       22.33       32.43     18.10 o 
  -4  11   2       45.69       32.18     26.56 o 
  -3  11   2       42.16       65.68     18.23 o 
  -2  11   2      147.01      152.12     18.59 o 
  -1  11   2      636.21      611.08     37.92 o 
   0  11   2      580.68      504.59     36.13 o 
   1  11   2        0.40       13.20     14.16 o 
   2  11   2       96.75       91.86     20.23 o 
   3  11   2      129.57      107.34     23.16 o 
   4  11   2       23.62       12.00     20.21 o 
   5  11   2        1.43       22.29     19.35 o 
   6  11   2        7.23       15.12     19.82 o 
   7  11   2       11.53       12.25     15.78 o 
   8  11   2      438.65      427.50     32.93 o 
   9  11   2       22.93       41.17     15.44 o 
  10  11   2      150.20      162.54     22.41 o 
  -7  12   2       23.22       31.99     20.61 o 
  -6  12   2       63.65       79.96     25.55 o 
  -5  12   2       40.41       81.23     23.69 o 
  -4  12   2        5.43       16.72     14.51 o 
  -3  12   2       13.96       26.71     15.68 o 
  -2  12   2       86.38       93.80     20.28 o 
  -1  12   2      268.50      224.08     35.36 o 
   0  12   2       18.87       20.96     16.35 o 
   1  12   2       24.40       38.32     16.11 o 
   2  12   2       35.23       59.74     17.19 o 
   3  12   2       28.24       69.07     22.36 o 
   4  12   2       23.09       35.84     20.10 o 
   5  12   2       47.10       45.29     23.18 o 
 -25   1   3       17.90       33.42     14.80 o 
 -24   1   3       59.50      104.00     15.23 o 
 -23   1   3      127.85      111.36     17.11 o 
 -22   1   3       41.28       82.61     13.33 o 
 -21   1   3      116.80      102.86     14.76 o 
 -20   1   3      148.00      140.65     15.36 o 
 -19   1   3        2.13       33.66     11.12 o 
 -18   1   3       48.27       32.16     10.16 o 
 -17   1   3       76.46       90.67     11.49 o 
 -16   1   3      521.40      520.20     17.73 o 
 -15   1   3        7.57       26.89      7.36 o 
 -14   1   3      439.59      431.36     11.25 o 
 -13   1   3      290.91      271.44     11.12 o 
 -12   1   3       22.46       17.48      3.52 o 
 -11   1   3       40.26       30.84      3.37 o 
 -10   1   3      173.28      186.09      5.89 o 
  -9   1   3        0.07        6.42      2.29 o 
  -8   1   3      402.18      385.10      8.36 o 
  -7   1   3      639.84      641.29      9.41 o 
  -6   1   3      843.99      859.04     10.45 o 
  -5   1   3        9.86       11.12      2.37 o 
  -4   1   3     1556.86     1622.20     12.81 o 
  -3   1   3        0.14        0.42      1.53 o 
  -2   1   3     1535.80     1516.79     12.30 o 
  -1   1   3      612.39      591.53      6.38 o 
   0   1   3        3.95        0.94      1.09 o 
   1   1   3     1632.06     1600.20     13.81 o 
   2   1   3      727.22      758.71     10.42 o 
   3   1   3      681.01      663.84      8.20 o 
   4   1   3        8.91        8.13      4.21 o 
   5   1   3      237.95      242.47      9.70 o 
   6   1   3      625.58      659.60     12.82 o 
   7   1   3     1008.10     1061.80     17.36 o 
   8   1   3      934.79      890.76     16.55 o 
   9   1   3       51.38       52.87      6.19 o 
  10   1   3        1.43       -2.39      3.95 o 
  11   1   3       36.75       30.39      5.11 o 
  12   1   3      252.67      282.17     10.69 o 
  13   1   3      399.06      349.88     12.77 o 
  14   1   3      809.17      735.01     16.89 o 
  15   1   3      264.95      178.92     12.45 o 
  16   1   3      118.71      126.43     20.91 o 
  17   1   3      115.63       74.67     26.48 o 
  18   1   3      106.30       96.95     28.33 o 
  19   1   3       18.04        3.92     17.29 o 
  20   1   3      119.38      120.13     32.45 o 
  21   1   3       55.61       64.14     44.91 o 
  22   1   3        3.59       38.29     42.50 o 
  23   1   3       12.68       36.98     39.79 o 
 -25   2   3      295.50      275.62     26.73 o 
 -24   2   3        2.61       67.99     17.76 o 
 -23   2   3       85.73       60.08     16.31 o 
 -22   2   3        0.05       32.73     11.19 o 
 -21   2   3      366.14      417.74     24.98 o 
 -20   2   3        0.86       31.30     10.00 o 
 -19   2   3      181.78      202.39     18.99 o 
 -18   2   3      796.44      732.71     28.68 o 
 -17   2   3      165.50      174.71     16.87 o 
 -16   2   3      786.62      737.32     24.71 o 
 -15   2   3      671.59      694.23     20.24 o 
 -14   2   3     1220.85     1191.88     19.85 o 
 -13   2   3      252.46      239.19      9.20 o 
 -12   2   3     1819.27     1713.71     19.62 o 
 -11   2   3      428.99      441.88      9.81 o 
 -10   2   3        1.88        1.93      2.77 o 
  -9   2   3     1214.39     1242.90     15.30 o 
  -8   2   3       27.47       18.42      3.18 o 
  -7   2   3      414.05      419.00      9.83 o 
  -6   2   3      692.89      765.35     14.44 o 
  -5   2   3     1514.51     1631.27     14.76 o 
  -4   2   3     3944.17     3858.07     25.69 o 
  -3   2   3       71.57       88.55      4.75 o 
  -2   2   3     3283.40     3301.02     20.27 o 
  -1   2   3     6599.83     6685.49     36.20 o 
   0   2   3     2316.11     2402.02     15.89 o 
   1   2   3     8437.38     8451.52     48.56 o 
   2   2   3     1114.42     1101.72     12.21 o 
   3   2   3     2306.45     2451.11     20.94 o 
   4   2   3      813.32      854.12     11.43 o 
   5   2   3      476.81      482.70     10.84 o 
   6   2   3      122.55      132.74      6.50 o 
   7   2   3      477.02      519.81     12.36 o 
   8   2   3     1037.00     1079.26     21.30 o 
   9   2   3      632.01      629.42     17.19 o 
  10   2   3      977.99      915.05     21.47 o 
  11   2   3      805.17      851.91     21.47 o 
  12   2   3      916.93      898.27     22.66 o 
  13   2   3        8.81       18.29      7.87 o 
  14   2   3       46.66       32.41      8.57 o 
  15   2   3      371.91      456.37     37.84 o 
  16   2   3     1454.41     1363.32     53.27 o 
  17   2   3      309.19      310.39     42.97 o 
  18   2   3      179.84      267.58     41.65 o 
  19   2   3       13.42       13.10     19.70 o 
  20   2   3      509.37      661.65     45.82 o 
  21   2   3      115.15      175.60     16.64 o 
  22   2   3       75.94       34.87     44.06 o 
  23   2   3        8.86      -10.07     46.73 o 
 -25   3   3       78.22       43.54     21.05 o 
 -24   3   3        0.09        7.86     16.33 o 
 -23   3   3      636.90      557.97     33.30 o 
 -22   3   3      752.08      749.22     48.85 o 
 -21   3   3       30.40       25.13     13.08 o 
 -20   3   3       36.12       62.70     12.80 o 
 -19   3   3       55.08       84.51     14.46 o 
 -18   3   3      472.84      467.58     26.05 o 
 -17   3   3       37.61       43.06     10.18 o 
 -16   3   3        3.00       19.94      8.30 o 
 -15   3   3     2725.17     2589.68     46.04 o 
 -14   3   3     8295.53     8004.46     75.07 o 
 -13   3   3      119.03      127.96      9.20 o 
 -12   3   3       10.47       16.36      6.92 o 
 -11   3   3      292.94      303.24      9.80 o 
 -10   3   3     1150.12     1109.37     16.23 o 
  -9   3   3      288.43      341.22     10.00 o 
  -8   3   3     4613.11     4375.68     36.46 o 
  -7   3   3      693.81      656.19     10.92 o 
  -6   3   3       24.72       16.36      3.28 o 
  -5   3   3     5944.21     6323.69     37.96 o 
  -4   3   3        1.47       -1.38      2.30 o 
  -3   3   3      271.72      315.50      6.77 o 
  -2   3   3      339.56      344.10      6.87 o 
  -1   3   3     3583.43     3461.91     23.87 o 
   0   3   3      146.74      192.78      5.50 o 
   1   3   3        4.28        2.56      2.61 o 
   2   3   3      694.81      825.81      9.46 o 
   3   3   3     1815.22     1997.47     23.72 o 
   4   3   3     3364.90     3479.80     30.94 o 
   5   3   3     1624.17     1597.51     17.61 o 
   6   3   3     2123.45     2230.68     21.29 o 
   7   3   3      402.85      414.92      8.61 o 
   8   3   3     2042.07     2066.69     18.52 o 
   9   3   3       36.44       26.27      3.67 o 
  10   3   3      206.70      233.30      9.76 o 
  11   3   3      477.74      466.07     12.89 o 
  12   3   3     1053.02     1018.50     22.43 o 
  13   3   3       33.52       25.67     10.26 o 
  14   3   3       25.15       11.85     11.69 o 
  15   3   3       36.37       10.56     14.19 o 
  16   3   3      115.75      125.43     17.44 o 
  17   3   3      149.95      132.85     16.15 o 
  18   3   3        0.02       -3.23     11.69 o 
  19   3   3      550.62      614.02     35.67 o 
  20   3   3     1264.60     1304.20     45.75 o 
  21   3   3      164.99      246.22     27.12 o 
  22   3   3       69.75      109.79     30.59 o 
  23   3   3      487.68      688.28     29.66 o 
 -24   4   3       50.78       58.01     15.34 o 
 -23   4   3      266.79      282.98     28.73 o 
 -22   4   3        2.42        6.80     11.54 o 
 -21   4   3      412.28      496.00     30.48 o 
 -20   4   3        8.21       52.77     14.38 o 
 -19   4   3      628.50      639.01     31.34 o 
 -18   4   3      564.51      533.36     37.53 o 
 -17   4   3       85.43       67.02     20.74 o 
 -16   4   3       35.35       47.49     18.59 o 
 -15   4   3     1538.80     1520.63     37.29 o 
 -14   4   3     1033.80     1109.36     35.06 o 
 -13   4   3     1991.82     1836.40     37.01 o 
 -12   4   3     1868.11     1732.92     35.08 o 
 -11   4   3      139.58      125.71      8.89 o 
 -10   4   3       30.81       41.23      5.70 o 
  -9   4   3     2335.85     2363.79     28.56 o 
  -8   4   3      177.62      248.37     10.14 o 
  -7   4   3       20.09       28.77      3.47 o 
  -6   4   3     3384.02     3904.87     28.89 o 
  -5   4   3       58.25       37.03      4.14 o 
  -4   4   3     1440.85     1525.46     15.82 o 
  -3   4   3     1929.92     2014.69     19.09 o 
  -2   4   3        0.65        6.26      2.67 o 
  -1   4   3      601.68      640.48      9.55 o 
   0   4   3     2665.31     2938.21     23.31 o 
   1   4   3     3934.96     4149.81     27.77 o 
   2   4   3      111.84      176.18      6.76 o 
   3   4   3     2593.06     2434.90     22.95 o 
   4   4   3     1774.98     1963.69     22.70 o 
   5   4   3     2096.21     2247.39     26.55 o 
   6   4   3      348.50      386.33     10.33 o 
   7   4   3      927.65      972.93     17.65 o 
   8   4   3      341.65      329.45     15.66 o 
   9   4   3    10949.49    10489.86     84.13 o 
  10   4   3     4108.81     3906.68     42.35 o 
  11   4   3      601.40      577.61     18.49 o 
  12   4   3     2658.47     2458.35     38.03 o 
  13   4   3      535.42      547.35     20.00 o 
  14   4   3       14.42       14.32     11.35 o 
  15   4   3      666.46      686.94     24.29 o 
  16   4   3      584.67      566.38     22.78 o 
  17   4   3       72.16       87.88     12.95 o 
  18   4   3       44.55       42.76     10.70 o 
  19   4   3       84.86       88.08     13.57 o 
  20   4   3       99.02      238.61     89.21 o 
  21   4   3     1465.84     1461.72     50.50 o 
  22   4   3      280.04      342.48     23.88 o 
 -23   5   3      551.66      580.59     34.73 o 
 -22   5   3      499.28      549.95     70.87 o 
 -21   5   3      263.30      376.74     41.79 o 
 -20   5   3      522.91      459.67     30.38 o 
 -19   5   3        0.13       26.41     14.64 o 
 -18   5   3      123.66      156.89     22.45 o 
 -17   5   3      420.72      454.91     37.94 o 
 -16   5   3      864.73      870.43     49.95 o 
 -15   5   3      319.26      311.23     24.58 o 
 -14   5   3     4826.40     4704.76     92.97 o 
 -13   5   3      464.30      484.48     21.27 o 
 -12   5   3      233.92      233.74     20.49 o 
 -11   5   3      133.57      109.44     10.46 o 
 -10   5   3        1.21        7.73      5.66 o 
  -9   5   3      201.97      222.08     10.24 o 
  -8   5   3     2904.21     2889.91     31.92 o 
  -7   5   3        3.58       12.13      4.61 o 
  -6   5   3     1718.54     1623.09     17.87 o 
  -5   5   3        2.32       14.08      3.63 o 
  -4   5   3     3606.49     3545.14     29.16 o 
  -3   5   3     1130.99     1159.86     14.75 o 
  -2   5   3      123.98      125.95      6.01 o 
  -1   5   3     3105.24     3105.75     25.32 o 
   0   5   3      958.21     1096.20     14.49 o 
   1   5   3      323.95      321.47      8.75 o 
   2   5   3     1274.26     1138.49     15.19 o 
   3   5   3       38.84       51.07      4.90 o 
   4   5   3      730.87      774.17     15.69 o 
   5   5   3      205.55      284.34     12.10 o 
   6   5   3     1417.78     1413.91     24.64 o 
   7   5   3        2.46        3.88      4.80 o 
   8   5   3     2181.08     2120.59     37.84 o 
   9   5   3      220.84      213.78     14.37 o 
  10   5   3      319.39      330.02     20.33 o 
  11   5   3      888.12      851.32     35.20 o 
  12   5   3      161.00      155.34     14.20 o 
  13   5   3       28.87       27.31      8.97 o 
  14   5   3       93.52      143.32     15.73 o 
  15   5   3      306.11      323.16     22.73 o 
  16   5   3       39.29       44.29     11.84 o 
  17   5   3      464.47      445.35     24.72 o 
  18   5   3       17.33        6.98      9.46 o 
  19   5   3      810.09      816.45     35.45 o 
  20   5   3      739.61      729.19     34.36 o 
  21   5   3      541.07      553.17     40.61 o 
 -22   6   3       36.59       63.55     27.87 o 
 -21   6   3      126.86      190.67     50.54 o 
 -20   6   3       26.48       50.85     19.44 o 
 -19   6   3      823.69      677.75    141.92 o 
 -18   6   3      185.21      199.92     39.29 o 
 -17   6   3       85.43      105.60     19.06 o 
 -16   6   3      392.16      408.40     42.61 o 
 -15   6   3     1225.47     1302.43     65.33 o 
 -14   6   3        5.15       16.10      9.40 o 
 -13   6   3     2539.90     2406.45     76.91 o 
 -12   6   3       34.34       45.86     12.49 o 
 -11   6   3       14.17        8.27      6.83 o 
 -10   6   3      613.26      538.60     18.85 o 
  -9   6   3     2524.37     2352.13     36.92 o 
  -8   6   3       54.02       35.85      7.46 o 
  -7   6   3      936.60      902.12     18.70 o 
  -6   6   3       37.26       33.77      5.89 o 
  -5   6   3       34.73       53.23      5.58 o 
  -4   6   3     1273.21     1255.29     17.72 o 
  -3   6   3      710.95      729.26     13.22 o 
  -2   6   3        8.80        5.07      4.47 o 
  -1   6   3      981.09      928.44     14.47 o 
   0   6   3      336.85      312.46      9.53 o 
   1   6   3      405.93      447.39     10.25 o 
   2   6   3       14.85       11.49      4.91 o 
   3   6   3     1849.47     1851.75     24.23 o 
   4   6   3      330.97      300.75     14.44 o 
   5   6   3       40.80       20.24      6.82 o 
   6   6   3      878.49      843.56     21.13 o 
   7   6   3      408.81      391.26     15.99 o 
   8   6   3      355.91      278.68     17.72 o 
   9   6   3     1032.83     1103.99     29.78 o 
  10   6   3       12.86       26.76      9.01 o 
  11   6   3       71.07       61.81     10.32 o 
  12   6   3       41.24       48.94      9.60 o 
  13   6   3      219.00      241.84     20.58 o 
  14   6   3        6.67       26.05      9.19 o 
  15   6   3      519.66      487.20     29.59 o 
  16   6   3      336.56      360.77     26.35 o 
  17   6   3       56.16      107.31     15.71 o 
  18   6   3      262.96      341.74     27.39 o 
  19   6   3      477.69      510.36     39.71 o 
  20   6   3      152.55      168.12     19.40 o 
 -21   7   3       14.26       19.13     22.07 o 
 -20   7   3      196.97      157.29     20.54 o 
 -19   7   3       17.33       26.14     71.59 o 
 -18   7   3       52.11       87.80     24.86 o 
 -17   7   3      804.72      838.67     36.84 o 
 -16   7   3      530.40      581.16     31.02 o 
 -15   7   3      109.90      117.03     19.94 o 
 -14   7   3     1944.62     1892.69     50.77 o 
 -13   7   3      628.97      539.29     38.98 o 
 -12   7   3        2.61       17.70      9.15 o 
 -11   7   3     2654.34     2372.17     40.17 o 
 -10   7   3      541.21      471.62     18.37 o 
  -9   7   3        1.87        5.61      6.74 o 
  -8   7   3      338.84      334.54     14.19 o 
  -7   7   3      225.05      204.91     12.69 o 
  -6   7   3       26.92       26.90      8.18 o 
  -5   7   3      322.21      358.63     15.81 o 
  -4   7   3     2207.65     2191.88     28.96 o 
  -3   7   3     1783.62     1757.37     23.41 o 
  -2   7   3     2530.41     2489.71     34.89 o 
  -1   7   3      697.44      711.18     16.01 o 
   0   7   3      129.52      112.01      9.94 o 
   1   7   3     2769.88     2666.65     36.55 o 
   2   7   3     3317.33     3228.82     44.06 o 
   3   7   3     1187.51     1089.53     22.86 o 
   4   7   3     1590.26     1503.60     23.82 o 
   5   7   3       64.75       37.36      7.55 o 
   6   7   3     1642.60     1381.53     29.09 o 
   7   7   3       34.52       24.05      7.89 o 
   8   7   3     4069.71     3995.17     63.32 o 
   9   7   3      455.50      450.46     21.47 o 
  10   7   3       31.68       42.77     10.69 o 
  11   7   3       94.07      165.19     20.23 o 
  12   7   3       77.30       91.89     12.93 o 
  13   7   3        8.37       20.35      9.58 o 
  14   7   3      934.45      999.25     46.81 o 
  15   7   3      335.80      340.89     26.18 o 
  16   7   3        4.70       -2.74     10.22 o 
  17   7   3       32.13       41.66      9.71 o 
  18   7   3       20.81       85.75     21.67 o 
  19   7   3      177.83      165.13     26.74 o 
 -20   8   3       15.07       57.60     89.76 o 
 -19   8   3      156.54      159.92     22.12 o 
 -18   8   3       66.98       62.20     23.68 o 
 -17   8   3      300.11      340.61     28.92 o 
 -16   8   3      351.36      346.95     28.12 o 
 -15   8   3      559.57      590.74     49.54 o 
 -14   8   3        4.95        5.11      8.59 o 
 -13   8   3     1977.19     1826.04     44.80 o 
 -12   8   3      488.54      547.16     27.39 o 
 -11   8   3       82.86       87.27     13.14 o 
 -10   8   3      300.97      282.27     18.47 o 
  -9   8   3     1160.42     1147.93     28.50 o 
  -8   8   3        2.89        3.51      5.95 o 
  -7   8   3      636.59      670.79     19.52 o 
  -6   8   3      252.93      273.04     14.29 o 
  -5   8   3       43.91       48.67      8.10 o 
  -4   8   3     1110.73     1092.30     25.18 o 
  -3   8   3      253.77      273.38     18.26 o 
  -2   8   3      138.01      124.16     11.12 o 
  -1   8   3      733.83      716.46     21.04 o 
   0   8   3      785.52      772.71     19.42 o 
   1   8   3      199.81      232.83     14.18 o 
   2   8   3      200.64      196.32     13.29 o 
   3   8   3      633.55      643.68     19.33 o 
   4   8   3      213.93      198.03     12.45 o 
   5   8   3       37.08       27.10      7.73 o 
   6   8   3      540.81      488.67     19.09 o 
   7   8   3      381.46      359.22     18.90 o 
   8   8   3       15.04        4.78      7.98 o 
   9   8   3      430.54      490.90     24.14 o 
  10   8   3       54.42       47.35     11.44 o 
  11   8   3        4.15        9.60      9.03 o 
  12   8   3      266.83      268.29     24.82 o 
  13   8   3      280.19      340.58     28.30 o 
  14   8   3      229.50      281.17     39.35 o 
  15   8   3       73.50       71.91     18.13 o 
  16   8   3        0.16        9.16     10.13 o 
  17   8   3        1.98       38.53     10.18 o 
  18   8   3      158.94      294.00     74.68 o 
 -18   9   3       52.35       45.86     20.23 o 
 -17   9   3      280.47      303.70     27.71 o 
 -16   9   3      179.61      171.17     29.79 o 
 -15   9   3      123.11      145.46     17.45 o 
 -14   9   3      840.95      878.14     33.21 o 
 -13   9   3      126.17       91.90     14.39 o 
 -12   9   3       17.42       24.95      9.49 o 
 -11   9   3      884.14      830.21     29.89 o 
 -10   9   3       11.66       17.61      8.44 o 
  -9   9   3       52.39       53.48     11.40 o 
  -8   9   3      153.35      148.42     13.50 o 
  -7   9   3       38.58       28.57      8.24 o 
  -6   9   3      244.10      248.55     16.14 o 
  -5   9   3        1.45       -8.23      9.02 o 
  -4   9   3     1642.18     1633.59     41.94 o 
  -3   9   3      995.65      939.32     32.15 o 
  -2   9   3       72.00       71.47     13.37 o 
  -1   9   3      523.22      511.04     22.12 o 
   0   9   3      160.46      149.98     17.35 o 
   1   9   3      165.15      170.21     14.55 o 
   2   9   3      304.71      295.58     17.09 o 
   3   9   3       79.02       51.84      9.17 o 
   4   9   3      160.82      164.63     15.56 o 
   5   9   3        4.77        4.18      8.38 o 
   6   9   3       91.85       78.60     12.73 o 
   7   9   3       34.28       39.96      9.40 o 
   8   9   3      356.59      411.75     21.81 o 
   9   9   3      461.17      380.68     25.02 o 
  10   9   3       17.63       14.06      8.43 o 
  11   9   3      182.20      181.44     18.87 o 
  12   9   3       25.91       32.24     12.95 o 
  13   9   3       46.98       42.06     13.15 o 
  14   9   3        2.30       17.31     10.48 o 
  15   9   3       47.89       48.29     25.10 o 
  16   9   3       46.87       55.37     25.45 o 
 -15  10   3     1190.43     1363.16     89.89 o 
 -14  10   3       61.17       73.74     29.95 o 
 -13  10   3      256.18      246.44     26.35 o 
 -12  10   3       70.68       54.57     14.46 o 
 -11  10   3      138.16      110.48     16.20 o 
 -10  10   3        7.81       23.50     11.24 o 
  -9  10   3      104.39      107.75     16.06 o 
  -8  10   3       29.63       24.54     11.57 o 
  -7  10   3       30.11       33.58     14.31 o 
  -6  10   3       24.76       27.36     11.81 o 
  -5  10   3      121.09      136.56     17.06 o 
  -4  10   3       27.89       33.01     19.30 o 
  -3  10   3      186.38      201.93     19.60 o 
  -2  10   3        8.38       11.47     10.25 o 
  -1  10   3        2.56       10.67     10.89 o 
   0  10   3       15.61       28.29     12.24 o 
   1  10   3      274.95      233.89     20.92 o 
   2  10   3     1582.51     1621.39     42.55 o 
   3  10   3      216.52      256.21     19.07 o 
   4  10   3        3.50       -6.68      9.44 o 
   5  10   3        0.33        0.17      8.41 o 
   6  10   3       22.27       32.28     10.73 o 
   7  10   3      659.63      679.07     29.42 o 
   8  10   3       82.04       42.02     12.26 o 
   9  10   3      294.44      262.41     26.21 o 
  10  10   3      198.91      171.01     19.39 o 
  11  10   3        8.40        9.02     10.57 o 
  12  10   3       48.51       58.48     14.06 o 
  13  10   3      101.09       96.94     16.23 o 
 -12  11   3      112.25      124.97     19.99 o 
 -11  11   3       75.24       65.07     31.38 o 
 -10  11   3        1.79       76.35     69.76 o 
  -9  11   3        7.07       28.45     19.11 o 
  -8  11   3       12.84       41.03     20.99 o 
  -7  11   3      140.68      169.45     51.31 o 
  -6  11   3      347.10      333.10     29.18 o 
  -5  11   3        0.87        9.63     13.41 o 
  -4  11   3      598.24      613.19     37.00 o 
  -3  11   3      234.85      208.38     23.41 o 
  -2  11   3        2.06       13.99     12.06 o 
  -1  11   3        6.74       -1.36     20.38 o 
   0  11   3       92.76      112.14     20.48 o 
   1  11   3      493.03      482.34     35.12 o 
   2  11   3       89.98       98.79     26.20 o 
   3  11   3       19.08       57.12     22.50 o 
   4  11   3      144.30      124.45     28.88 o 
   5  11   3       72.07       99.72     26.98 o 
   6  11   3       10.01       18.70     20.99 o 
   7  11   3      110.26      101.74     20.57 o 
   8  11   3      360.19      416.76     33.45 o 
   9  11   3        0.27      -12.94     12.94 o 
  10  11   3      600.04      706.98     57.98 o 
  -7  12   3       72.90       69.54     43.20 o 
  -6  12   3      106.89      119.94     26.52 o 
  -5  12   3       13.64       11.39     17.01 o 
  -4  12   3       17.19       16.21     13.54 o 
  -3  12   3        1.43       12.13     15.73 o 
  -2  12   3       65.85       74.41     20.12 o 
  -1  12   3        1.59       23.98     15.74 o 
   0  12   3       23.66       12.68     14.83 o 
   1  12   3       53.80       48.05     17.21 o 
   2  12   3      640.25      655.08     50.07 o 
   3  12   3        0.08       17.26     17.65 o 
   4  12   3       36.96       56.40     21.01 o 
   5  12   3       19.40       26.65     22.36 o 
 -26   0   4      462.18      545.74     44.02 o 
 -25   0   4       65.92       48.43     20.03 o 
 -24   0   4      103.65       90.21     22.38 o 
 -23   0   4     1547.51     1654.32    132.23 o 
 -22   0   4     1917.54     1980.50     74.41 o 
 -21   0   4     2099.24     2351.98     78.79 o 
 -20   0   4      976.74      910.92     45.64 o 
 -19   0   4     1021.92      997.38     46.28 o 
 -18   0   4      571.94      560.35     34.73 o 
 -17   0   4       29.29       36.89     12.50 o 
 -16   0   4     2774.27     2455.68     57.16 o 
 -15   0   4    17760.86    16240.86    289.63 o 
 -14   0   4     3553.32     3449.18     83.76 o 
 -13   0   4     2696.52     2634.97     79.96 o 
 -12   0   4      419.22      683.28     21.97 o 
 -11   0   4     1782.45     2337.78     31.77 o 
 -10   0   4    15612.61    15919.92    123.49 o 
  -9   0   4    31682.52    32466.71    251.07 o 
  -8   0   4     4416.52     4951.87     47.22 o 
  -7   0   4      363.25      402.12     11.01 o 
  -6   0   4        1.15        8.53      3.72 o 
  -5   0   4    20938.93    22404.24    212.14 o 
  -4   0   4    43145.09    42149.95    271.98 o 
  -3   0   4      376.22      254.73      7.13 o 
  -2   0   4      594.26      512.59      9.58 o 
  -1   0   4     5828.09     5656.86     42.41 o 
   0   0   4     7794.87     7819.76     62.13 o 
   1   0   4     2134.10     2059.69     25.20 o 
   2   0   4     2409.94     2517.15     33.61 o 
   3   0   4    13184.00    14061.06    140.19 o 
   4   0   4      128.51      161.58     14.06 o 
   5   0   4    24672.74    25369.20    301.32 o 
   6   0   4    23650.57    23589.18    287.48 o 
   7   0   4    24084.87    26573.75    322.64 o 
   8   0   4     1427.67     1880.37     49.34 o 
   9   0   4     4339.21     4269.14     88.02 o 
  10   0   4     1349.41     1314.23     44.44 o 
  11   0   4     1641.27     1717.04     35.61 o 
  12   0   4     2756.09     2549.09     38.59 o 
  13   0   4     3171.11     2636.52     41.01 o 
  14   0   4      471.05      394.93     16.47 o 
  15   0   4     1031.56     1033.20     25.42 o 
  16   0   4     2203.34     1767.92     83.90 o 
  17   0   4      164.05      133.79     32.72 o 
  18   0   4     1005.49     1125.88     86.52 o 
  19   0   4     1517.02     1393.86     83.92 o 
  20   0   4        0.52       13.52     50.04 o 
  21   0   4     1063.88      908.81    139.37 o 
  22   0   4       74.55      148.44     83.32 o 
  23   0   4     1115.04     1141.98    165.24 o 
 -26   1   4     1703.93     1827.91     56.43 o 
 -25   1   4      109.23      111.77     16.86 o 
 -24   1   4      505.94      692.62     33.61 o 
 -23   1   4     5675.87     5719.43    101.95 o 
 -22   1   4      802.56      702.76     76.48 o 
 -21   1   4      500.18      494.76     30.46 o 
 -20   1   4       50.63       82.39     19.35 o 
 -19   1   4      190.88      259.95     26.58 o 
 -18   1   4      372.27      333.91     20.20 o 
 -17   1   4     2184.79     1918.30     91.82 o 
 -16   1   4    13542.83    12446.03    129.12 o 
 -15   1   4    20886.26    19907.48    169.10 o 
 -14   1   4        0.63       -2.58      4.83 o 
 -13   1   4       28.94        4.22      3.37 o 
 -12   1   4      670.35      639.67     11.69 o 
 -11   1   4     4073.08     4044.17     31.50 o 
 -10   1   4      500.41      393.00      9.07 o 
  -9   1   4     4526.11     4453.81     33.08 o 
  -8   1   4     8437.97     8641.48     54.01 o 
  -7   1   4     1069.87     1168.19     14.75 o 
  -6   1   4      237.39      302.79      7.48 o 
  -5   1   4    15803.31    16105.70     85.30 o 
  -4   1   4    30793.31    33914.89    170.17 o 
  -3   1   4       51.91       57.13      3.71 o 
  -2   1   4   162183.78   158268.27    755.88 o 
  -1   1   4    14679.69    14498.24     61.91 o 
   0   1   4     2099.97     2293.03     15.14 o 
   1   1   4    51304.04    50573.55    300.10 o 
   2   1   4    28863.56    30051.51    192.85 o 
   3   1   4     4919.58     5113.21     33.82 o 
   4   1   4      628.13      703.66     12.72 o 
   5   1   4      210.36      155.24      7.19 o 
   6   1   4    49171.56    52073.52    356.20 o 
   7   1   4    22758.32    24709.42    178.69 o 
   8   1   4     5689.95     5410.05     51.89 o 
   9   1   4       27.20       33.71      5.19 o 
  10   1   4     3022.37     2750.06     34.43 o 
  11   1   4       42.79       58.54      6.44 o 
  12   1   4     3100.24     3234.61     33.82 o 
  13   1   4     1053.53      944.37     17.11 o 
  14   1   4     2285.72     2486.10     31.17 o 
  15   1   4     6110.46     4448.82     61.20 o 
  16   1   4     2229.88     2142.07     65.80 o 
  17   1   4      155.18      197.44     34.95 o 
  18   1   4       22.62       45.65     21.91 o 
  19   1   4      912.33      843.52     65.04 o 
  20   1   4      866.80      870.93     63.65 o 
  21   1   4      454.76      360.57     51.43 o 
  22   1   4      145.94      199.75     66.33 o 
  23   1   4     8432.74     8386.65    383.59 o 
 -25   2   4      383.04      427.79     39.55 o 
 -24   2   4      505.18      549.77     37.11 o 
 -23   2   4     1201.14     1317.83     45.68 o 
 -22   2   4     1990.74     1958.64     54.31 o 
 -21   2   4     1720.91     1604.77     47.84 o 
 -20   2   4      275.57      279.33     24.16 o 
 -19   2   4      582.67      620.22     31.88 o 
 -18   2   4     1037.46     1110.50    102.91 o 
 -17   2   4      554.67      554.23     68.34 o 
 -16   2   4     1632.60     1558.91     35.31 o 
 -15   2   4     7799.46     7531.42     72.43 o 
 -14   2   4     4111.07     3887.61     41.21 o 
 -13   2   4     2155.32     2058.76     26.58 o 
 -12   2   4       70.09       31.18      4.45 o 
 -11   2   4      102.49       87.07      5.86 o 
 -10   2   4     4611.77     4401.30     36.31 o 
  -9   2   4     1689.08     1692.19     19.47 o 
  -8   2   4     1219.44     1066.25     15.70 o 
  -7   2   4      203.47      234.40      7.21 o 
  -6   2   4       42.03       66.07      4.00 o 
  -5   2   4       72.26      119.64      5.10 o 
  -4   2   4     9283.20     9039.75     54.59 o 
  -3   2   4     9946.73    10633.07     66.42 o 
  -2   2   4      428.94      463.15      6.79 o 
  -1   2   4     6253.26     6294.88     39.98 o 
   0   2   4    17641.77    17567.68     99.87 o 
   1   2   4    41408.02    42194.40    315.23 o 
   2   2   4      436.65      484.27      8.28 o 
   3   2   4     6377.49     6583.05     42.72 o 
   4   2   4       77.97       42.39      3.55 o 
   5   2   4      478.22      450.20     10.27 o 
   6   2   4     1555.40     1557.26     21.87 o 
   7   2   4    11240.99    11723.80    103.25 o 
   8   2   4      997.37      997.79     20.89 o 
   9   2   4     5914.06     5716.69     62.08 o 
  10   2   4      453.48      403.23     15.37 o 
  11   2   4       40.61       67.02      9.01 o 
  12   2   4      223.87      284.49     15.39 o 
  13   2   4     2051.52     1859.57     30.87 o 
  14   2   4       10.02       -4.26      6.86 o 
  15   2   4     1839.65     1906.73     62.47 o 
  16   2   4     1170.17     1187.00     66.33 o 
  17   2   4        0.89       -0.75     14.58 o 
  18   2   4      747.35      862.51     66.12 o 
  19   2   4     1177.09      988.39     67.66 o 
  20   2   4        1.91       18.43     19.99 o 
  21   2   4     1734.14     1754.25    113.91 o 
  22   2   4      892.80     1005.41     76.38 o 
  23   2   4      179.05      178.03     68.00 o 
 -25   3   4       69.29      119.72     26.98 o 
 -24   3   4      170.08      219.62     26.35 o 
 -23   3   4     2878.47     2727.77     97.76 o 
 -22   3   4      332.33      399.27     56.71 o 
 -21   3   4      314.98      345.72     29.31 o 
 -20   3   4      691.80      666.64     48.42 o 
 -19   3   4       47.88       55.85     26.23 o 
 -18   3   4       39.77       48.07     11.32 o 
 -17   3   4      145.00      189.95     40.16 o 
 -16   3   4     2818.16     2712.11     49.42 o 
 -15   3   4    17320.05    16467.68    142.64 o 
 -14   3   4     3377.03     3353.10     47.14 o 
 -13   3   4      489.07      475.44     14.40 o 
 -12   3   4       87.89       96.26     11.20 o 
 -11   3   4     2411.61     2482.01     30.17 o 
 -10   3   4      912.56      750.40     14.54 o 
  -9   3   4      137.18      254.45      9.96 o 
  -8   3   4     7690.84     7519.10     51.37 o 
  -7   3   4       87.82      154.40      5.73 o 
  -6   3   4     2368.24     2775.93     22.23 o 
  -5   3   4     1716.89     1785.11     16.41 o 
  -4   3   4       14.77        9.34      3.08 o 
  -3   3   4      313.36      411.93      7.55 o 
  -2   3   4     5986.11     6749.76     40.70 o 
  -1   3   4    20161.90    21192.63    118.73 o 
   0   3   4      769.77      829.41      9.55 o 
   1   3   4     1048.91     1026.72     12.24 o 
   2   3   4     1554.81     1927.86     19.27 o 
   3   3   4       61.82       51.82      4.39 o 
   4   3   4     3027.92     2956.66     26.08 o 
   5   3   4     1130.66     1027.91     13.62 o 
   6   3   4     2439.83     2517.00     21.60 o 
   7   3   4     9395.92     9867.65     58.37 o 
   8   3   4     2512.99     2388.05     24.33 o 
   9   3   4      368.68      375.78     11.29 o 
  10   3   4     2033.12     2084.63     27.12 o 
  11   3   4     7618.22     7383.07     65.08 o 
  12   3   4     1442.87     1417.91     26.15 o 
  13   3   4      101.22       97.47     13.98 o 
  14   3   4       31.56       73.49     18.24 o 
  15   3   4     1944.34     1691.14     49.32 o 
  16   3   4      744.49      699.02     26.68 o 
  17   3   4      713.06      654.06     27.31 o 
  18   3   4      212.99      208.18     27.56 o 
  19   3   4     1001.38     1130.22     80.97 o 
  20   3   4      339.60      508.05     41.02 o 
  21   3   4      306.17      488.60     57.49 o 
  22   3   4        0.42       20.51     48.49 o 
 -24   4   4      494.47      530.98     32.59 o 
 -23   4   4      447.72      532.05     33.03 o 
 -22   4   4      673.77      683.66    131.43 o 
 -21   4   4      713.43      688.50     52.82 o 
 -20   4   4       56.29       84.28     29.24 o 
 -19   4   4      198.63      192.38     52.65 o 
 -18   4   4      164.41      213.32     22.02 o 
 -17   4   4      201.19      192.23     21.87 o 
 -16   4   4      354.73      443.15     28.49 o 
 -15   4   4     1183.27     1177.45     32.50 o 
 -14   4   4     3063.52     3073.56     50.62 o 
 -13   4   4     3677.93     3481.71     53.66 o 
 -12   4   4      739.18      705.30     25.99 o 
 -11   4   4       45.98       38.88      5.83 o 
 -10   4   4     1608.73     1656.08     22.67 o 
  -9   4   4     1146.85     1126.04     18.42 o 
  -8   4   4      435.97      470.54     10.89 o 
  -7   4   4        4.33        5.13      3.04 o 
  -6   4   4       93.91       40.17      4.24 o 
  -5   4   4      141.54      164.39      6.60 o 
  -4   4   4       11.54       13.70      3.19 o 
  -3   4   4       27.46       25.32      3.45 o 
  -2   4   4        0.06        3.48      2.61 o 
  -1   4   4     4841.35     4888.66     31.61 o 
   0   4   4     2259.83     2098.71     18.93 o 
   1   4   4     4095.17     4281.69     30.13 o 
   2   4   4     2925.35     2776.52     24.54 o 
   3   4   4     1025.71     1000.90     17.00 o 
   4   4   4      592.14      732.31     15.38 o 
   5   4   4       41.27       67.04      6.02 o 
   6   4   4     1280.49     1319.23     20.70 o 
   7   4   4     5572.07     5610.16     50.02 o 
   8   4   4     1580.62     1619.56     25.06 o 
   9   4   4     6013.44     5853.55     54.95 o 
  10   4   4      949.32      944.32     23.73 o 
  11   4   4       96.43      113.72     10.50 o 
  12   4   4      420.13      380.75     18.01 o 
  13   4   4      601.36      656.10     25.91 o 
  14   4   4      349.06      317.72     29.86 o 
  15   4   4      720.77      764.49     41.21 o 
  16   4   4      424.65      419.57     27.69 o 
  17   4   4      476.91      525.97     22.81 o 
  18   4   4      352.36      371.89     24.03 o 
  19   4   4       67.24       74.99     15.28 o 
  20   4   4       28.99       99.91     22.23 o 
  21   4   4      838.61     1001.11     46.36 o 
  22   4   4     1715.65     1807.05     49.40 o 
 -24   5   4       48.72      116.11     43.20 o 
 -23   5   4     1227.91     1359.91     80.53 o 
 -22   5   4       58.13       85.24     30.41 o 
 -21   5   4       14.61       36.92     56.36 o 
 -20   5   4      515.56      520.94     53.84 o 
 -19   5   4       16.45       46.57     16.01 o 
 -18   5   4      293.62      293.31     24.58 o 
 -17   5   4      519.36      599.36     46.89 o 
 -16   5   4     1541.73     1590.83     73.66 o 
 -15   5   4     1859.94     1761.64    132.53 o 
 -14   5   4       11.72       24.63      7.98 o 
 -13   5   4      369.02      362.70     25.02 o 
 -12   5   4      571.51      581.43     23.62 o 
 -11   5   4     1402.81     1268.12     26.66 o 
 -10   5   4       44.02       41.59      7.86 o 
  -9   5   4       64.27       69.18      6.91 o 
  -8   5   4      895.06      958.13     16.31 o 
  -7   5   4      238.39      326.29      9.98 o 
  -6   5   4      132.19      188.32      7.71 o 
  -5   5   4      265.05      301.80      8.85 o 
  -4   5   4      245.57      267.24      8.87 o 
  -3   5   4      601.19      594.60     10.88 o 
  -2   5   4      200.99      267.30      8.08 o 
  -1   5   4     2622.48     2640.97     23.78 o 
   0   5   4     1749.88     1726.65     17.60 o 
   1   5   4     3337.81     3538.30     30.07 o 
   2   5   4       13.65       20.97      4.06 o 
   3   5   4     1287.31     1406.91     19.62 o 
   4   5   4     1009.83     1137.56     20.87 o 
   5   5   4      159.60      142.04      9.10 o 
   6   5   4     1023.04     1089.64     21.60 o 
   7   5   4     2197.65     2165.86     68.10 o 
   8   5   4     2127.43     2060.77     44.59 o 
   9   5   4       44.56       56.66      8.68 o 
  10   5   4     2020.69     1933.16     35.98 o 
  11   5   4     1705.56     1706.10     36.68 o 
  12   5   4      452.72      466.55     21.19 o 
  13   5   4       12.88        4.57      9.34 o 
  14   5   4       58.35       94.40     14.64 o 
  15   5   4       89.79       85.46     13.55 o 
  16   5   4       62.18       89.46     14.17 o 
  17   5   4      109.43      105.13     15.64 o 
  18   5   4      535.19      495.73     26.18 o 
  19   5   4     1017.65     1052.20     38.81 o 
  20   5   4      151.80      191.56     21.58 o 
  21   5   4       67.27       89.81     16.47 o 
 -23   6   4        0.01       51.93     31.71 o 
 -22   6   4      162.22      195.48     82.66 o 
 -21   6   4        1.03       60.51     16.81 o 
 -20   6   4        8.87      101.53     75.47 o 
 -19   6   4      424.40      492.55     34.77 o 
 -18   6   4      154.70      228.62     38.52 o 
 -17   6   4      103.51      106.56     21.02 o 
 -16   6   4       95.14      119.35     33.12 o 
 -15   6   4      870.87      970.91     51.27 o 
 -14   6   4      389.66      374.30     36.63 o 
 -13   6   4      522.32      462.67     26.75 o 
 -12   6   4      117.38       89.49     16.16 o 
 -11   6   4       15.24       11.75      7.52 o 
 -10   6   4      154.79      162.40     12.84 o 
  -9   6   4        7.95       10.77      6.01 o 
  -8   6   4       48.25       39.53      7.59 o 
  -7   6   4      566.27      601.19     14.24 o 
  -6   6   4       48.17       63.62      6.94 o 
  -5   6   4      205.57      233.71      9.53 o 
  -4   6   4      253.54      274.14     10.12 o 
  -3   6   4      410.15      449.22     10.35 o 
  -2   6   4      897.95      909.45     13.93 o 
  -1   6   4      358.46      416.71     10.60 o 
   0   6   4     1150.35     1187.73     15.79 o 
   1   6   4        0.24        1.54      4.53 o 
   2   6   4      588.59      613.82     16.87 o 
   3   6   4       10.33       12.88      5.22 o 
   4   6   4      328.75      347.35     14.40 o 
   5   6   4       84.85       94.40      9.48 o 
   6   6   4       36.76       38.22      7.63 o 
   7   6   4       46.89       35.25      9.11 o 
   8   6   4      685.16      602.29     23.40 o 
   9   6   4      450.51      421.04     31.02 o 
  10   6   4       94.33       98.91     11.07 o 
  11   6   4      195.38      204.70     16.89 o 
  12   6   4        2.32       11.49      7.30 o 
  13   6   4       10.85        6.79      7.28 o 
  14   6   4      173.25      124.08     21.39 o 
  15   6   4      361.43      395.23     23.83 o 
  16   6   4     1060.41     1048.47     62.45 o 
  17   6   4       40.08       32.39     12.06 o 
  18   6   4       88.05       65.64     13.65 o 
  19   6   4       40.48       46.61     13.32 o 
  20   6   4      364.19      403.99     31.30 o 
 -21   7   4        5.96       30.24     80.46 o 
 -20   7   4      925.56      917.11     46.81 o 
 -19   7   4        7.77       49.67     31.89 o 
 -18   7   4       76.99      114.12     24.87 o 
 -17   7   4       44.42       73.77     23.61 o 
 -16   7   4       77.28      111.88     19.39 o 
 -15   7   4      128.84      129.41     18.73 o 
 -14   7   4       12.03       35.98     10.99 o 
 -13   7   4      111.58      126.40     16.52 o 
 -12   7   4      198.20      226.19     19.48 o 
 -11   7   4       16.96       19.79      7.13 o 
 -10   7   4      130.86      109.66     11.01 o 
  -9   7   4        6.69        5.26      6.09 o 
  -8   7   4        4.49        4.15      6.00 o 
  -7   7   4       23.72       29.64      7.37 o 
  -6   7   4       22.99       31.94      8.16 o 
  -5   7   4      686.62      639.99     17.15 o 
  -4   7   4      229.81      250.46     14.56 o 
  -3   7   4     1740.66     1672.35     26.26 o 
  -2   7   4      196.77      211.66      9.55 o 
  -1   7   4     2194.67     2065.46     27.18 o 
   0   7   4     1291.15     1308.54     23.02 o 
   1   7   4       39.28       36.61      8.12 o 
   2   7   4      716.15      690.00     18.99 o 
   3   7   4      453.65      424.59     16.25 o 
   4   7   4      862.71      883.62     23.99 o 
   5   7   4      113.59       98.66     10.15 o 
   6   7   4       70.05       72.45      9.85 o 
   7   7   4       33.03       44.54      9.34 o 
   8   7   4        8.66        8.32      8.36 o 
   9   7   4      139.43      145.48     14.11 o 
  10   7   4      205.00      217.22     19.20 o 
  11   7   4      867.92      864.07     30.89 o 
  12   7   4      401.68      395.83     23.87 o 
  13   7   4      115.82      108.08     29.17 o 
  14   7   4      165.96      152.18     27.21 o 
  15   7   4       14.42       46.86     14.29 o 
  16   7   4      338.95      405.43     28.63 o 
  17   7   4       34.93       47.76     24.62 o 
  18   7   4      556.91      623.86     39.61 o 
  19   7   4      175.45      265.21     24.79 o 
 -20   8   4      103.59      129.80     95.40 o 
 -19   8   4      327.69      400.63     64.04 o 
 -18   8   4        0.94        6.33     14.51 o 
 -17   8   4       18.19       22.87     14.13 o 
 -16   8   4        6.98       27.72     24.19 o 
 -15   8   4        5.94       18.32      9.09 o 
 -14   8   4      944.09      898.63     32.32 o 
 -13   8   4       20.01       42.84     11.11 o 
 -12   8   4       82.32       50.44     10.81 o 
 -11   8   4       40.79       34.94     10.02 o 
 -10   8   4      101.60       77.97     13.11 o 
  -9   8   4      233.96      198.20     15.00 o 
  -8   8   4      131.66       95.11     10.51 o 
  -7   8   4      102.10       80.13     12.12 o 
  -6   8   4        1.06        2.55      5.70 o 
  -5   8   4       54.14       62.25      9.41 o 
  -4   8   4        0.01       -2.36      9.24 o 
  -3   8   4      267.07      276.57     18.22 o 
  -2   8   4      217.17      264.77     21.84 o 
  -1   8   4      179.23      187.12     12.12 o 
   0   8   4      376.42      402.61     15.53 o 
   1   8   4       56.38       44.68     11.59 o 
   2   8   4      325.56      336.19     16.39 o 
   3   8   4      189.89      232.37     13.71 o 
   4   8   4      265.51      207.90     15.27 o 
   5   8   4      604.94      561.61     21.57 o 
   6   8   4        0.02       17.51      7.53 o 
   7   8   4       57.95       23.72      8.24 o 
   8   8   4      580.37      507.64     23.57 o 
   9   8   4       11.88       18.69      9.11 o 
  10   8   4       24.80       19.34     10.46 o 
  11   8   4      274.14      235.94     21.24 o 
  12   8   4       51.11       31.61     11.24 o 
  13   8   4       67.14       54.18     12.12 o 
  14   8   4       24.67       14.32      6.43 o 
  15   8   4      126.71      111.94     17.77 o 
  16   8   4       23.60       43.75     11.69 o 
  17   8   4       27.54       45.93     10.54 o 
 -18   9   4      299.10      288.30     29.87 o 
 -17   9   4      262.61      264.99     33.66 o 
 -16   9   4       27.53       55.81     17.05 o 
 -15   9   4       26.91       30.77     13.42 o 
 -14   9   4        1.63        8.89     10.59 o 
 -13   9   4      157.51      187.64     21.14 o 
 -12   9   4      373.72      399.08     24.05 o 
 -11   9   4      113.33      117.34     15.12 o 
 -10   9   4      135.54      123.23     14.13 o 
  -9   9   4      395.28      457.97     23.14 o 
  -8   9   4       77.35       91.18      9.88 o 
  -7   9   4       54.68       58.21     10.41 o 
  -6   9   4       93.24      114.46     13.10 o 
  -5   9   4      732.21      713.59     39.61 o 
  -4   9   4       31.55       16.17     11.19 o 
  -3   9   4      284.65      284.64     24.27 o 
  -2   9   4      276.42      288.18     30.79 o 
  -1   9   4      219.40      186.17     15.60 o 
   0   9   4        5.69       17.87      8.51 o 
   1   9   4      241.09      220.30     16.49 o 
   2   9   4      283.30      251.73     15.94 o 
   3   9   4      144.51      147.86     12.74 o 
   4   9   4      249.11      220.01     17.22 o 
   5   9   4      629.44      662.38     25.75 o 
   6   9   4       12.47       21.62      8.78 o 
   7   9   4        0.42       -0.31      8.45 o 
   8   9   4       50.89       51.43     10.70 o 
   9   9   4       16.01       14.03      8.93 o 
  10   9   4        1.72        7.74      8.38 o 
  11   9   4        0.06       -6.46      8.35 o 
  12   9   4      190.04      156.25     27.95 o 
  13   9   4       36.83       52.66     13.72 o 
  14   9   4       69.90       87.04     16.04 o 
  15   9   4      310.65      227.92     32.20 o 
 -16  10   4       53.19      117.59     51.19 o 
 -15  10   4      132.48      119.28     19.81 o 
 -14  10   4       88.19      144.50     22.27 o 
 -13  10   4      902.09     1010.21     39.86 o 
 -12  10   4      170.94      209.33     22.40 o 
 -11  10   4       27.13       45.43     16.28 o 
 -10  10   4      183.15      190.35     22.13 o 
  -9  10   4      363.40      399.07     29.78 o 
  -8  10   4      133.96      158.93     21.59 o 
  -7  10   4      105.06      117.50     16.47 o 
  -6  10   4       17.10       10.03     17.02 o 
  -5  10   4       44.10       31.67     14.39 o 
  -4  10   4      120.47      150.30     17.79 o 
  -3  10   4      147.60      122.29     16.31 o 
  -2  10   4       32.11       35.10     12.59 o 
  -1  10   4        4.31        1.96     10.99 o 
   0  10   4       18.67       21.53     12.28 o 
   1  10   4      479.35      485.11     27.63 o 
   2  10   4        9.18        7.70     11.66 o 
   3  10   4      122.34      113.51     16.08 o 
   4  10   4      269.14      264.74     21.60 o 
   5  10   4      205.75      192.89     18.03 o 
   6  10   4       19.13       19.48      9.93 o 
   7  10   4      313.21      323.68     22.18 o 
   8  10   4       25.71       38.17     14.01 o 
   9  10   4     1062.69     1086.53     57.15 o 
  10  10   4      345.86      417.34     28.95 o 
  11  10   4      147.25      185.27     22.65 o 
  12  10   4      382.72      385.87     29.19 o 
  13  10   4       70.69       50.36     11.57 o 
 -12  11   4       26.44       30.29     44.52 o 
 -11  11   4      124.42      200.15     42.10 o 
 -10  11   4      381.72      359.16     54.19 o 
  -9  11   4       40.21       40.20     28.75 o 
  -8  11   4       24.73       -3.83     35.95 o 
  -7  11   4      139.45      188.02     40.66 o 
  -6  11   4      183.03      171.05     23.50 o 
  -5  11   4        1.18       -2.46     17.27 o 
  -4  11   4      116.69      112.18     21.56 o 
  -3  11   4        0.98        2.92     11.41 o 
  -2  11   4      584.33      566.01     37.74 o 
  -1  11   4       69.66       74.27     19.15 o 
   0  11   4      173.13      170.42     23.94 o 
   1  11   4        4.13       11.98     14.64 o 
   2  11   4       50.41       54.20     23.03 o 
   3  11   4      110.31       86.66     26.51 o 
   4  11   4        6.70       19.65     20.08 o 
   5  11   4      445.28      529.49     49.42 o 
   6  11   4      162.83      190.25     33.59 o 
   7  11   4      109.98      172.13     38.09 o 
   8  11   4       70.96       79.46     25.07 o 
   9  11   4        0.04        5.67     12.87 o 
  -7  12   4       10.10       43.99     19.56 o 
  -6  12   4        2.21       31.42     25.33 o 
  -5  12   4        2.73        8.68     12.62 o 
  -4  12   4       94.28       79.99     19.52 o 
  -3  12   4      173.10      203.49     26.29 o 
  -2  12   4       20.62       39.22     17.01 o 
  -1  12   4       59.29       32.27     17.57 o 
   0  12   4       11.73       34.99     16.91 o 
   1  12   4      383.42      473.20     49.03 o 
   2  12   4       22.81       59.53     23.01 o 
   3  12   4       69.93       52.21     27.72 o 
   4  12   4        0.17      -21.44     37.21 o 
 -26   1   5      142.26      212.45     23.38 o 
 -25   1   5      113.89      108.57     34.87 o 
 -24   1   5       10.12       17.83     11.68 o 
 -23   1   5      306.83      452.18     52.45 o 
 -22   1   5      139.41      160.40     36.07 o 
 -21   1   5       26.82       45.97     12.97 o 
 -20   1   5      427.96      417.39     53.91 o 
 -19   1   5       81.26       74.31     22.54 o 
 -18   1   5        4.48       10.83     17.72 o 
 -17   1   5     2599.50     2314.89    156.72 o 
 -16   1   5        5.28        8.29      6.14 o 
 -15   1   5      431.20      430.11     16.00 o 
 -14   1   5      129.74      127.12      9.89 o 
 -13   1   5       29.88       47.56      5.30 o 
 -12   1   5       93.44       79.87      5.67 o 
 -11   1   5     1680.45     1655.28     18.09 o 
 -10   1   5      335.68      344.55      8.67 o 
  -9   1   5      617.10      587.39     12.53 o 
  -8   1   5      150.33      159.40      7.23 o 
  -7   1   5       15.51       14.42      2.92 o 
  -6   1   5      340.98      363.49      7.11 o 
  -5   1   5      302.53      318.57      6.70 o 
  -4   1   5     2611.23     2653.40     19.14 o 
  -3   1   5      786.91      815.43     10.20 o 
  -2   1   5     3558.99     3553.42     24.02 o 
  -1   1   5      218.52      214.77      4.03 o 
   0   1   5      628.38      625.07      6.95 o 
   1   1   5      921.60      934.56      8.77 o 
   2   1   5       19.88       21.39      3.32 o 
   3   1   5      336.62      352.42      6.36 o 
   4   1   5      613.45      606.91     12.29 o 
   5   1   5      499.30      498.19     10.45 o 
   6   1   5        0.13        0.57      2.92 o 
   7   1   5      514.62      540.23     12.58 o 
   8   1   5       17.03       21.77      4.76 o 
   9   1   5       30.41       20.32      6.60 o 
  10   1   5       55.97       50.36      6.44 o 
  11   1   5       80.88       99.32      8.24 o 
  12   1   5       11.63        7.48      4.64 o 
  13   1   5      205.48      230.99     11.67 o 
  14   1   5      133.14      123.26      7.75 o 
  15   1   5        0.11       -1.04      7.12 o 
  16   1   5       69.52       45.61     15.25 o 
  17   1   5      100.03       87.69     20.69 o 
  18   1   5       21.18       -9.45     16.63 o 
  19   1   5       23.21       32.77     22.29 o 
  20   1   5      100.05      108.70     33.47 o 
  21   1   5      244.30      263.13     45.67 o 
  22   1   5       15.96       23.47     42.93 o 
 -26   2   5       18.56      101.37     16.17 o 
 -25   2   5       30.85       16.02     12.42 o 
 -24   2   5       13.76       32.36     17.59 o 
 -23   2   5       23.72        2.51     13.62 o 
 -22   2   5      167.78      208.09     23.86 o 
 -21   2   5      609.79      725.52     47.95 o 
 -20   2   5       75.23       77.61     30.14 o 
 -19   2   5      736.26      734.05     42.81 o 
 -18   2   5      562.50      566.18     26.59 o 
 -17   2   5       30.80       52.02     11.73 o 
 -16   2   5      847.19      797.18     24.78 o 
 -15   2   5      584.22      507.71     20.73 o 
 -14   2   5      325.64      340.46     12.89 o 
 -13   2   5       44.65       43.16      6.50 o 
 -12   2   5      274.17      259.65     10.29 o 
 -11   2   5     1567.13     1489.19     20.28 o 
 -10   2   5        3.64        9.70      4.37 o 
  -9   2   5      209.27      245.51      9.33 o 
  -8   2   5      838.47      919.00     13.33 o 
  -7   2   5     1079.21     1143.32     12.84 o 
  -6   2   5        0.10       -2.57      2.57 o 
  -5   2   5      354.05      428.92      8.63 o 
  -4   2   5    14931.97    15368.96     83.90 o 
  -3   2   5     7399.07     7335.03     46.90 o 
  -2   2   5     6979.00     6842.51     44.90 o 
  -1   2   5      713.67      727.26      8.29 o 
   0   2   5      127.25      119.99      4.92 o 
   1   2   5    11320.69    11771.11     62.72 o 
   2   2   5     2423.35     2528.68     20.94 o 
   3   2   5      593.33      587.09      7.48 o 
   4   2   5      413.70      486.56      7.49 o 
   5   2   5      346.70      370.34      8.26 o 
   6   2   5      793.95      842.55     14.43 o 
   7   2   5      619.94      634.89     15.69 o 
   8   2   5       48.36       47.69      6.62 o 
   9   2   5     2313.51     2252.91     32.47 o 
  10   2   5      239.45      200.99     12.65 o 
  11   2   5       44.30       31.65      7.49 o 
  12   2   5      233.93      251.50     14.87 o 
  13   2   5       17.73       12.88      7.05 o 
  14   2   5      113.52       96.57     13.88 o 
  15   2   5      125.27       99.90     28.69 o 
  16   2   5      343.62      241.27     37.65 o 
  17   2   5        0.49       15.88     16.87 o 
  18   2   5      228.83      196.66     35.81 o 
  19   2   5        6.44       28.56     23.57 o 
  20   2   5        0.13        6.18     21.02 o 
  21   2   5      440.42      612.58     67.83 o 
  22   2   5       22.57       43.60     30.75 o 
 -25   3   5      152.70      151.44     22.32 o 
 -24   3   5      253.60      230.38     58.27 o 
 -23   3   5     2430.00     2582.39    107.50 o 
 -22   3   5       55.93       54.88     26.88 o 
 -21   3   5       38.13       91.81     18.92 o 
 -20   3   5        2.93       16.96     12.11 o 
 -19   3   5      321.52      363.64     25.55 o 
 -18   3   5      951.61      820.19     34.33 o 
 -17   3   5     1306.22     1299.83     42.38 o 
 -16   3   5      369.92      354.88     25.13 o 
 -15   3   5     2667.13     2540.99     43.95 o 
 -14   3   5       74.67      110.97     16.56 o 
 -13   3   5        2.55        6.79      4.80 o 
 -12   3   5       17.65       24.15      5.87 o 
 -11   3   5     1184.19     1143.94     19.54 o 
 -10   3   5       25.12       26.95      5.79 o 
  -9   3   5     2111.14     2057.79     24.03 o 
  -8   3   5     1997.13     1934.42     21.06 o 
  -7   3   5     1129.92     1246.50     15.65 o 
  -6   3   5     2045.67     2300.88     20.30 o 
  -5   3   5     1058.38     1089.05     13.87 o 
  -4   3   5       84.63      121.54      5.62 o 
  -3   3   5     1001.35     1012.27     11.47 o 
  -2   3   5      245.75      210.02      6.10 o 
  -1   3   5     6435.81     6713.94     36.24 o 
   0   3   5        7.11        6.22      2.32 o 
   1   3   5        3.99        3.86      2.16 o 
   2   3   5     2289.58     2499.86     25.71 o 
   3   3   5      373.56      404.55     10.28 o 
   4   3   5      152.41      125.54      5.78 o 
   5   3   5     4482.75     4492.74     34.44 o 
   6   3   5        0.61       -1.59      2.38 o 
   7   3   5     3128.65     3131.50     27.40 o 
   8   3   5      314.45      296.46      9.69 o 
   9   3   5      474.92      478.50     12.37 o 
  10   3   5      348.04      332.72     10.50 o 
  11   3   5     4317.00     4148.86     42.14 o 
  12   3   5     1843.41     1815.41     44.81 o 
  13   3   5      338.07      286.54     28.02 o 
  14   3   5       42.55       44.16      8.63 o 
  15   3   5        4.01       26.79     16.69 o 
  16   3   5       16.60        3.02     18.65 o 
  17   3   5        0.26      173.72     99.64 o 
  18   3   5       29.70       37.21      9.60 o 
  19   3   5      368.48      495.19     26.30 o 
  20   3   5      308.39      340.40     22.05 o 
  21   3   5      199.12      260.97     21.02 o 
  22   3   5      100.11       89.33     37.38 o 
 -25   4   5      102.09       62.86     25.50 o 
 -24   4   5      591.41      674.04     54.70 o 
 -23   4   5      326.49      377.09     29.03 o 
 -22   4   5      470.71      519.25     42.64 o 
 -21   4   5        4.80       47.82     52.08 o 
 -20   4   5       80.31      112.99     21.37 o 
 -19   4   5      144.15      189.20     25.23 o 
 -18   4   5      701.45      670.98     32.68 o 
 -17   4   5       67.06      106.70     27.08 o 
 -16   4   5        0.46       41.10     36.82 o 
 -15   4   5       44.37       48.58     29.42 o 
 -14   4   5     5432.31     5318.93     74.59 o 
 -13   4   5     2606.93     2335.43     43.09 o 
 -12   4   5     5920.30     5828.51     73.59 o 
 -11   4   5        8.70        4.62      4.79 o 
 -10   4   5     1072.51     1065.23     18.31 o 
  -9   4   5      411.85      424.51     10.68 o 
  -8   4   5     2808.77     3086.22     25.80 o 
  -7   4   5      746.33      836.35     12.50 o 
  -6   4   5       35.44        7.59      3.47 o 
  -5   4   5     1786.98     1871.34     21.41 o 
  -4   4   5     5954.37     6129.88     37.86 o 
  -3   4   5     4009.46     4132.97     29.39 o 
  -2   4   5     1364.94     1297.87     14.84 o 
  -1   4   5      360.57      311.77      7.47 o 
   0   4   5     1070.82      968.65     12.18 o 
   1   4   5    12272.41    13240.76     70.94 o 
   2   4   5      566.00      541.12     11.02 o 
   3   4   5       14.91       41.45      4.45 o 
   4   4   5     1907.20     2023.46     22.39 o 
   5   4   5       11.80        1.04      2.91 o 
   6   4   5     1606.69     1677.17     22.09 o 
   7   4   5      167.59      187.57     10.79 o 
   8   4   5      720.35      691.79     16.40 o 
   9   4   5     5567.39     5271.86     50.84 o 
  10   4   5      509.36      508.24     15.66 o 
  11   4   5       45.63       19.10      9.43 o 
  12   4   5        0.11        1.66      9.01 o 
  13   4   5      279.89      304.92     15.78 o 
  14   4   5       30.95       52.69      9.47 o 
  15   4   5      213.48      244.25     17.70 o 
  16   4   5      841.25      837.54     27.11 o 
  17   4   5        0.20       10.30      7.41 o 
  18   4   5      177.46      173.86     22.46 o 
  19   4   5        6.41       43.51     26.94 o 
  20   4   5       28.16       68.78     22.22 o 
  21   4   5      794.03      877.76     38.90 o 
 -24   5   5      368.98      431.17     64.74 o 
 -23   5   5     1934.95     1943.17     97.45 o 
 -22   5   5      346.15      368.19     30.81 o 
 -21   5   5       29.40       79.59     16.88 o 
 -20   5   5       45.15       39.14     29.28 o 
 -19   5   5      246.99      241.60     30.74 o 
 -18   5   5      131.54      101.38     22.00 o 
 -17   5   5     1159.33     1056.16    233.10 o 
 -16   5   5        1.74       15.16     13.54 o 
 -15   5   5     2171.92     2016.50     55.74 o 
 -14   5   5       37.48       52.22     10.99 o 
 -13   5   5      814.20      705.77     25.32 o 
 -12   5   5       46.81       55.12     10.09 o 
 -11   5   5      468.83      421.59     16.27 o 
 -10   5   5       53.34       50.92      7.07 o 
  -9   5   5      463.98      489.15     11.96 o 
  -8   5   5      326.33      383.71     11.58 o 
  -7   5   5      117.85      135.57      6.81 o 
  -6   5   5      446.93      522.43     10.57 o 
  -5   5   5     2302.46     2130.54     22.26 o 
  -4   5   5     1139.83     1229.59     16.42 o 
  -3   5   5      893.72      872.03     13.95 o 
  -2   5   5      438.24      436.55      9.67 o 
  -1   5   5     3719.42     3955.01     30.89 o 
   0   5   5      258.10      259.75      8.60 o 
   1   5   5     4642.15     4456.10     34.73 o 
   2   5   5      257.06      215.78      7.52 o 
   3   5   5      219.69      222.14     10.22 o 
   4   5   5        0.86        1.77      4.27 o 
   5   5   5     3695.27     3644.50     50.04 o 
   6   5   5      982.92     1017.88     21.48 o 
   7   5   5      745.88      731.12     22.07 o 
   8   5   5      197.35      217.41     18.03 o 
   9   5   5      547.15      564.83     25.59 o 
  10   5   5       92.09       90.49     11.17 o 
  11   5   5     1470.41     1429.83     42.38 o 
  12   5   5       15.62       16.89      8.15 o 
  13   5   5        0.07        3.92      7.35 o 
  14   5   5      718.68      659.44     32.65 o 
  15   5   5       40.99       35.29     14.75 o 
  16   5   5      243.41      246.79     20.47 o 
  17   5   5      279.88      307.96     33.58 o 
  18   5   5       17.39       12.67     10.46 o 
  19   5   5      196.65      216.50     21.70 o 
  20   5   5      274.39      302.25     25.49 o 
 -23   6   5       47.71       22.43     31.44 o 
 -22   6   5     1234.26     1146.67     83.70 o 
 -21   6   5      215.68      219.33     57.58 o 
 -20   6   5        7.15       58.85     36.29 o 
 -19   6   5      114.78       65.31    205.70 o 
 -18   6   5      296.58      215.20     71.20 o 
 -17   6   5      567.15      566.32     33.85 o 
 -16   6   5      672.44      594.50     32.35 o 
 -15   6   5      877.75      875.69     49.82 o 
 -14   6   5      404.56      448.79     57.99 o 
 -13   6   5       55.59       58.32     11.84 o 
 -12   6   5        4.27        2.16      6.93 o 
 -11   6   5       13.65       24.81      7.34 o 
 -10   6   5      441.50      406.71     17.48 o 
  -9   6   5      635.46      604.26     15.78 o 
  -8   6   5        7.80        5.88      5.22 o 
  -7   6   5      397.82      383.58     12.37 o 
  -6   6   5      123.76      150.34      8.28 o 
  -5   6   5      283.37      322.28     11.34 o 
  -4   6   5      130.06      169.97      8.44 o 
  -3   6   5      467.39      399.36     10.13 o 
  -2   6   5     1829.20     1820.21     19.76 o 
  -1   6   5      205.80      234.33      9.47 o 
   0   6   5      270.83      317.52     10.67 o 
   1   6   5      585.74      630.45     15.72 o 
   2   6   5      558.36      604.91     19.38 o 
   3   6   5     1152.37     1140.52     27.80 o 
   4   6   5        4.61        0.91      5.05 o 
   5   6   5       74.54       51.97      7.98 o 
   6   6   5     2514.88     2301.49     37.84 o 
   7   6   5      681.03      604.06     22.18 o 
   8   6   5        5.21        3.02      6.28 o 
   9   6   5     2106.33     2161.73     51.09 o 
  10   6   5       14.42       13.26      8.72 o 
  11   6   5        0.76       17.19     10.19 o 
  12   6   5      269.99      301.74     20.96 o 
  13   6   5      289.55      329.82     40.23 o 
  14   6   5        0.12        2.87     10.25 o 
  15   6   5      451.28      474.09     28.77 o 
  16   6   5      655.24      670.95     33.25 o 
  17   6   5       34.80       50.86     12.06 o 
  18   6   5       16.57        5.28     10.17 o 
  19   6   5      170.46      189.92     21.29 o 
 -22   7   5       65.19      232.49     71.04 o 
 -21   7   5       10.37       27.11     16.91 o 
 -20   7   5       15.38       68.76     18.39 o 
 -19   7   5        5.26       68.19    136.43 o 
 -18   7   5       53.61       74.69     14.75 o 
 -17   7   5     1473.97     1405.29     45.68 o 
 -16   7   5      107.85       96.55     16.28 o 
 -15   7   5     1232.44     1210.75     41.65 o 
 -14   7   5      264.96      257.50     28.27 o 
 -13   7   5     1214.91     1196.29     40.00 o 
 -12   7   5      735.95      706.68     24.43 o 
 -11   7   5      923.90      903.33     23.92 o 
 -10   7   5       54.50       26.28      7.36 o 
  -9   7   5      384.41      348.78     14.78 o 
  -8   7   5      275.93      232.35     13.48 o 
  -7   7   5      673.65      607.13     22.09 o 
  -6   7   5     1287.57     1293.99     25.40 o 
  -5   7   5     7405.33     7131.20     62.52 o 
  -4   7   5       39.44       38.58      6.28 o 
  -3   7   5     3907.52     3865.22     32.54 o 
  -2   7   5     1844.94     1760.24     30.91 o 
  -1   7   5       72.15       68.87      8.47 o 
   0   7   5     1030.36     1024.92     20.28 o 
   1   7   5     1883.84     1868.34     30.28 o 
   2   7   5       11.84       14.02      6.28 o 
   3   7   5      275.51      241.91     14.84 o 
   4   7   5      106.33      105.17     10.39 o 
   5   7   5      363.12      338.91     16.40 o 
   6   7   5       45.65       54.33      8.44 o 
   7   7   5     2289.03     2032.77     40.66 o 
   8   7   5     1943.81     1750.14     38.01 o 
   9   7   5        1.72       -1.32      6.72 o 
  10   7   5       56.49       54.98     13.11 o 
  11   7   5      381.55      388.06     23.44 o 
  12   7   5       69.29       66.78     11.77 o 
  13   7   5        0.05        7.33      9.62 o 
  14   7   5      926.99     1014.29     37.60 o 
  15   7   5      535.15      613.77     31.37 o 
  16   7   5       76.68       73.11     12.31 o 
  17   7   5      108.17      102.27     19.78 o 
  18   7   5        0.28       16.91     13.58 o 
 -20   8   5        0.22       25.87     13.46 o 
 -19   8   5       55.81       40.11     44.10 o 
 -18   8   5       12.83       80.92     31.85 o 
 -17   8   5      129.64      117.92     18.87 o 
 -16   8   5     1033.55     1022.03     34.96 o 
 -15   8   5      702.47      695.35     30.16 o 
 -14   8   5      114.94      125.02     15.54 o 
 -13   8   5       44.02       34.83     10.17 o 
 -12   8   5       57.13       35.99     11.28 o 
 -11   8   5       42.68       41.98     10.24 o 
 -10   8   5      251.44      212.08     18.92 o 
  -9   8   5      662.26      669.56     19.38 o 
  -8   8   5       13.34       20.21      7.80 o 
  -7   8   5      212.95      246.90     15.08 o 
  -6   8   5      161.23      166.26     12.00 o 
  -5   8   5       39.89       24.31      6.83 o 
  -4   8   5       70.31       89.03     12.12 o 
  -3   8   5     1173.30     1162.21     27.46 o 
  -2   8   5     1362.41     1276.14     26.98 o 
  -1   8   5      196.74      210.67     12.51 o 
   0   8   5      152.79      168.00     13.16 o 
   1   8   5       45.02       57.71      8.97 o 
   2   8   5      198.26      206.04     13.34 o 
   3   8   5      554.22      588.32     21.44 o 
   4   8   5      409.30      433.98     24.46 o 
   5   8   5      101.56       76.15     11.09 o 
   6   8   5      947.84      930.79     25.37 o 
   7   8   5      525.42      498.25     22.52 o 
   8   8   5        0.03        3.49      7.21 o 
   9   8   5      513.85      482.90     24.16 o 
  10   8   5        0.71       -8.04      8.19 o 
  11   8   5        5.10        0.20      8.55 o 
  12   8   5      129.53      130.17     26.58 o 
  13   8   5       43.84       39.36     17.86 o 
  14   8   5       16.46       -5.13     10.31 o 
  15   8   5      368.22      400.96     27.74 o 
  16   8   5       85.09      112.12     15.16 o 
  17   8   5        9.09       25.43     22.90 o 
 -18   9   5       68.93       89.73     21.72 o 
 -17   9   5      124.99      158.25     26.95 o 
 -16   9   5      224.43      197.88     46.75 o 
 -15   9   5      370.25      372.27     30.91 o 
 -14   9   5        1.07       23.70     15.80 o 
 -13   9   5      894.17      806.98     29.66 o 
 -12   9   5      280.76      265.00     20.33 o 
 -11   9   5        6.08        2.14      8.65 o 
 -10   9   5        0.06        3.05      7.85 o 
  -9   9   5       16.92       27.45     10.44 o 
  -8   9   5      121.27      137.14     12.80 o 
  -7   9   5       24.40       22.85      8.49 o 
  -6   9   5      328.35      291.55     22.45 o 
  -5   9   5      985.59      958.23     32.98 o 
  -4   9   5      419.31      418.17     25.79 o 
  -3   9   5      183.81      183.43     25.59 o 
  -2   9   5       45.82       61.27     11.33 o 
  -1   9   5      767.53      746.09     24.71 o 
   0   9   5      136.66      134.69     13.64 o 
   1   9   5      577.86      586.55     21.42 o 
   2   9   5      607.36      612.51     21.08 o 
   3   9   5       28.38       26.98      9.63 o 
   4   9   5      149.36      172.84     15.97 o 
   5   9   5      179.07      160.38     15.41 o 
   6   9   5       95.95       93.86     13.36 o 
   7   9   5      328.51      342.65     23.42 o 
   8   9   5      346.73      354.49     21.97 o 
   9   9   5       18.53       18.01     12.38 o 
  10   9   5      325.40      340.59     21.83 o 
  11   9   5      217.99      228.07     20.02 o 
  12   9   5       52.67       31.84     12.71 o 
  13   9   5       30.45       30.82     11.69 o 
  14   9   5      196.12      159.23     20.97 o 
  15   9   5      231.53      253.64     35.11 o 
 -16  10   5       90.73       97.64     40.17 o 
 -15  10   5       74.43       95.42     19.95 o 
 -14  10   5       69.63       75.31     17.24 o 
 -13  10   5        4.33       27.06     12.46 o 
 -12  10   5       24.80       17.48     14.42 o 
 -11  10   5       22.65       12.93     14.36 o 
 -10  10   5      255.28      265.09     25.05 o 
  -9  10   5       35.37       34.26     49.27 o 
  -8  10   5        4.95        5.56     11.72 o 
  -7  10   5       52.67       85.35     15.14 o 
  -6  10   5      297.65      321.56     23.71 o 
  -5  10   5      316.83      395.36     25.87 o 
  -4  10   5       12.36       15.89     11.38 o 
  -3  10   5        7.61       -4.09      7.91 o 
  -2  10   5      271.83      278.52     21.65 o 
  -1  10   5       22.09       34.47     12.09 o 
   0  10   5      271.67      282.93     22.87 o 
   1  10   5      639.36      676.35     29.89 o 
   2  10   5       51.04       37.93     13.80 o 
   3  10   5        0.06       13.65     10.99 o 
   4  10   5      169.33      142.47     16.01 o 
   5  10   5        7.12       21.09     10.13 o 
   6  10   5        6.70        9.19      9.45 o 
   7  10   5      130.54      109.80     17.33 o 
   8  10   5      158.82      160.16     20.95 o 
   9  10   5      213.63      215.45     24.16 o 
  10  10   5       85.11       72.91     18.38 o 
  11  10   5      449.87      451.53     30.91 o 
  12  10   5      279.67      298.57     25.77 o 
 -12  11   5      401.65      487.80     52.08 o 
 -11  11   5       30.85      111.31     33.26 o 
 -10  11   5       29.66      108.44     34.64 o 
  -9  11   5        6.98       30.10     45.66 o 
  -8  11   5      226.20      341.11     38.53 o 
  -7  11   5       17.81       27.27     15.30 o 
  -6  11   5       27.67       43.19     15.19 o 
  -5  11   5      352.94      341.83     30.86 o 
  -4  11   5       20.78       35.61     13.25 o 
  -3  11   5      309.34      272.13     22.97 o 
  -2  11   5       48.14       22.95     18.97 o 
  -1  11   5      455.42      495.15     36.04 o 
   0  11   5       11.61       10.58     14.98 o 
   1  11   5       26.60       27.94     16.06 o 
   2  11   5      511.82      594.98     51.89 o 
   3  11   5      246.67      342.75     41.04 o 
   4  11   5        2.51       -2.17     18.48 o 
   5  11   5        0.16      -11.57     12.93 o 
   6  11   5        3.85        8.00     14.20 o 
   7  11   5       84.86       66.53     18.25 o 
   8  11   5        2.66       17.29     12.18 o 
   9  11   5        5.15        1.09     12.76 o 
  -7  12   5       75.11      119.86     24.58 o 
  -6  12   5        4.60       21.15     14.00 o 
  -5  12   5      110.12       99.24     20.37 o 
  -4  12   5        2.92       10.60     14.40 o 
  -3  12   5      165.73      167.06     25.80 o 
  -2  12   5      128.70      135.50     23.35 o 
  -1  12   5       42.26       24.16     18.43 o 
   0  12   5       13.17       25.64     14.43 o 
   1  12   5       81.40       69.74     22.54 o 
   2  12   5      129.54      141.26     29.59 o 
   3  12   5       57.11      144.99     30.73 o 
 -26   0   6      153.83      222.46     52.94 o 
 -25   0   6        2.56       17.24     25.59 o 
 -24   0   6       49.61       85.71     24.25 o 
 -23   0   6        0.07       -7.97     12.47 o 
 -22   0   6       27.90       19.14     18.02 o 
 -21   0   6        4.31       23.74     14.20 o 
 -20   0   6        3.97       44.37     44.83 o 
 -19   0   6        0.01       -8.65      8.65 o 
 -18   0   6       73.88      101.10     33.50 o 
 -17   0   6        0.66       -4.39     23.80 o 
 -16   0   6      137.92      147.72     29.41 o 
 -15   0   6        8.62        7.19      7.94 o 
 -14   0   6        0.03       -2.00      7.17 o 
 -13   0   6        2.07        1.01      4.88 o 
 -12   0   6       91.69      100.36      8.53 o 
 -11   0   6       27.32       19.23      5.87 o 
 -10   0   6       60.29       62.85      7.36 o 
  -9   0   6      794.27      864.59     20.84 o 
  -8   0   6      248.60      276.49      9.52 o 
  -7   0   6      287.49      294.78      8.96 o 
  -6   0   6       10.51       -4.71      4.71 o 
  -5   0   6      569.31      580.77     12.71 o 
  -4   0   6     1008.62      972.54     15.99 o 
  -3   0   6     2020.58     2011.10     22.54 o 
  -2   0   6     1328.71     1306.10     15.19 o 
  -1   0   6     1186.84     1152.81     12.79 o 
   0   0   6      769.60      726.75     10.34 o 
   1   0   6       76.81       55.37      6.04 o 
   2   0   6       50.05       49.40      4.93 o 
   3   0   6        7.98        6.06      4.33 o 
   4   0   6       27.69       16.36      4.56 o 
   5   0   6       76.29       74.32      6.42 o 
   6   0   6       80.17       84.20      8.72 o 
   7   0   6      256.36      265.76     22.76 o 
   8   0   6      122.04      122.90     17.08 o 
   9   0   6       30.04       27.98     11.37 o 
  10   0   6       17.62       12.78      9.93 o 
  11   0   6        7.45       12.09     13.20 o 
  12   0   6       32.67       24.71     12.77 o 
  13   0   6        0.06        0.66     10.65 o 
  14   0   6      259.58      261.92     30.12 o 
  15   0   6       27.06       26.67     15.06 o 
  16   0   6       79.00       87.32     29.69 o 
  17   0   6        0.06        6.89     18.97 o 
  18   0   6       22.21       51.72     24.78 o 
  19   0   6       66.64       42.47     28.39 o 
  20   0   6       54.52      131.39     77.59 o 
  21   0   6       89.92       62.63     68.35 o 
  22   0   6      213.61      371.92    120.59 o 
 -26   1   6        2.05       20.24     12.66 o 
 -25   1   6       10.54       35.35     13.00 o 
 -24   1   6       10.35       13.74     10.66 o 
 -23   1   6       64.33       69.28     20.61 o 
 -22   1   6        3.83       50.62     11.71 o 
 -21   1   6        2.52       20.31      9.81 o 
 -20   1   6        2.26       33.81     14.76 o 
 -19   1   6        1.03       18.72      8.34 o 
 -18   1   6       12.04       24.68      7.90 o 
 -17   1   6        3.00       12.91     20.83 o 
 -16   1   6        5.16       -3.37     10.70 o 
 -15   1   6       42.16       38.03      9.82 o 
 -14   1   6        4.48       13.06      5.54 o 
 -13   1   6       37.16       45.11      6.81 o 
 -12   1   6        0.96       -4.82      4.82 o 
 -11   1   6        1.76        7.11      3.89 o 
 -10   1   6       86.57       88.04      6.13 o 
  -9   1   6       33.67       41.89      4.84 o 
  -8   1   6        8.04        7.92      2.88 o 
  -7   1   6       39.16       46.99      3.79 o 
  -6   1   6       70.23       72.64      4.44 o 
  -5   1   6       50.03       53.82      4.17 o 
  -4   1   6      358.22      394.82      7.81 o 
  -3   1   6      740.90      748.93      9.02 o 
  -2   1   6      402.49      389.10      5.48 o 
  -1   1   6       89.24       90.68      3.70 o 
   0   1   6      199.95      201.42      4.54 o 
   1   1   6      238.61      243.27      4.43 o 
   2   1   6       52.74       52.51      4.19 o 
   3   1   6      119.37      138.70      4.57 o 
   4   1   6      309.14      308.01      8.99 o 
   5   1   6      425.71      451.31     10.68 o 
   6   1   6       54.40       62.63      5.45 o 
   7   1   6       14.84       23.92      4.80 o 
   8   1   6       79.84       72.89      6.65 o 
   9   1   6       53.19       58.73      6.41 o 
  10   1   6       40.54       48.63      7.98 o 
  11   1   6       72.08       62.02      8.67 o 
  12   1   6        0.12        1.79      5.14 o 
  13   1   6        1.85       -4.58      5.21 o 
  14   1   6       74.25       61.22      8.01 o 
  15   1   6        6.26        7.70      7.11 o 
  16   1   6       14.24       20.25     13.27 o 
  17   1   6       26.62       21.04     16.28 o 
  18   1   6       10.84       19.43     19.48 o 
  19   1   6       25.28       34.58     23.66 o 
  20   1   6        1.30       21.54     22.15 o 
  21   1   6        1.20        2.24     21.06 o 
  22   1   6        0.14       34.78     45.40 o 
 -26   2   6       51.14       52.85     17.82 o 
 -25   2   6       17.16       27.47     10.36 o 
 -24   2   6       11.53       39.02     12.33 o 
 -23   2   6       27.99       61.71     44.06 o 
 -22   2   6      103.53      124.00     22.67 o 
 -21   2   6       14.91       28.85     27.58 o 
 -20   2   6      135.90      139.79     44.99 o 
 -19   2   6       92.61       82.32     22.22 o 
 -18   2   6        5.04       27.69     15.19 o 
 -17   2   6      631.65      631.12     27.73 o 
 -16   2   6       88.15      109.78     12.85 o 
 -15   2   6      473.30      487.11     20.02 o 
 -14   2   6      196.07      223.48     13.77 o 
 -13   2   6       85.02       79.98      7.91 o 
 -12   2   6       40.91       40.38      5.88 o 
 -11   2   6      400.36      430.10     11.96 o 
 -10   2   6       77.70       78.30      6.52 o 
  -9   2   6        0.29        1.87      3.47 o 
  -8   2   6      105.69      114.41      5.33 o 
  -7   2   6      186.42      202.20      6.57 o 
  -6   2   6      458.10      466.56      8.68 o 
  -5   2   6      283.81      299.19      7.22 o 
  -4   2   6      680.82      654.88     10.08 o 
  -3   2   6      818.55      812.45      9.88 o 
  -2   2   6     1001.86      966.86      9.99 o 
  -1   2   6      567.38      545.27      6.79 o 
   0   2   6       69.48       75.25      4.80 o 
   1   2   6       86.42       93.85      3.39 o 
   2   2   6       77.78       77.77      3.98 o 
   3   2   6      146.93      148.32      4.31 o 
   4   2   6      232.49      239.46      7.53 o 
   5   2   6       27.08       32.04      5.12 o 
   6   2   6       73.20       74.71      7.15 o 
   7   2   6        8.13        6.35      4.27 o 
   8   2   6      174.89      155.37     10.37 o 
   9   2   6      127.05      124.06      9.62 o 
  10   2   6      155.31      164.63     11.32 o 
  11   2   6       29.58       20.79      7.07 o 
  12   2   6       32.97       39.30      8.11 o 
  13   2   6      244.65      203.90     17.00 o 
  14   2   6      301.85      310.49     31.75 o 
  15   2   6      109.94       79.03     24.33 o 
  16   2   6        3.85       -7.16     15.10 o 
  17   2   6       53.09       61.66     24.06 o 
  18   2   6        0.90       29.36     20.81 o 
  19   2   6        0.50       25.99     22.17 o 
  20   2   6       53.70       24.10     26.85 o 
  21   2   6      201.55      255.83     46.39 o 
  22   2   6      465.06      463.20     63.14 o 
 -26   3   6       17.87       29.10     17.44 o 
 -25   3   6        0.55       29.52     27.79 o 
 -24   3   6        0.50       25.37     10.27 o 
 -23   3   6        0.01       57.45     11.81 o 
 -22   3   6        0.94       53.49     29.94 o 
 -21   3   6        5.01        9.11     12.48 o 
 -20   3   6       13.50       42.11     16.22 o 
 -19   3   6       20.99       41.08     21.84 o 
 -18   3   6       91.93      106.26     15.32 o 
 -17   3   6        4.97       37.73     13.06 o 
 -16   3   6       28.84       53.75     14.09 o 
 -15   3   6      215.86      221.45     16.02 o 
 -14   3   6       15.22       12.90      9.02 o 
 -13   3   6       66.02       69.67     11.10 o 
 -12   3   6       82.79      100.34      8.94 o 
 -11   3   6       58.72       54.73      6.69 o 
 -10   3   6        0.30        3.56      4.78 o 
  -9   3   6        3.75        4.68      3.96 o 
  -8   3   6      267.37      284.82      8.60 o 
  -7   3   6       19.64       17.90      3.81 o 
  -6   3   6        1.05       -0.43      2.90 o 
  -5   3   6        3.15        6.83      3.47 o 
  -4   3   6      552.50      560.34      9.38 o 
  -3   3   6      354.79      351.95      7.29 o 
  -2   3   6       20.31       19.74      2.99 o 
  -1   3   6       25.35       35.63      3.01 o 
   0   3   6      111.70      133.63      5.24 o 
   1   3   6      232.76      243.15     13.96 o 
   2   3   6      239.96      251.33      9.75 o 
   3   3   6        0.67        3.46      2.26 o 
   4   3   6      182.67      189.83      6.92 o 
   5   3   6       21.22       23.61      3.42 o 
   6   3   6       55.59       68.78      4.19 o 
   7   3   6      138.82      140.55      7.26 o 
   8   3   6      202.23      209.38      9.86 o 
   9   3   6      545.92      513.74     12.56 o 
  10   3   6      685.48      672.03     17.38 o 
  11   3   6        0.04       -4.79      4.79 o 
  12   3   6       40.57       40.79     16.44 o 
  13   3   6        0.70        7.38     15.76 o 
  14   3   6       22.56       38.89     29.15 o 
  15   3   6       82.70       87.04     23.97 o 
  16   3   6       68.74       60.75     20.98 o 
  17   3   6       93.33      211.02     38.25 o 
  18   3   6      161.74      204.38     41.03 o 
  19   3   6        0.09       38.37      9.96 o 
  20   3   6       14.57       28.50     25.56 o 
  21   3   6        3.22       19.67     28.81 o 
 -25   4   6      109.53      135.54     34.61 o 
 -24   4   6       14.29       37.62     19.87 o 
 -23   4   6        8.28       36.67     11.22 o 
 -22   4   6       54.03       78.71     14.55 o 
 -21   4   6       56.14       47.41     34.77 o 
 -20   4   6      279.29      257.12     36.47 o 
 -19   4   6      345.26      374.65     30.39 o 
 -18   4   6      310.92      314.44     42.61 o 
 -17   4   6     1482.31     1410.47     47.79 o 
 -16   4   6      268.23      281.12     60.18 o 
 -15   4   6      321.46      325.80     21.01 o 
 -14   4   6     1415.59     1389.89     39.22 o 
 -13   4   6       63.45       48.41     10.25 o 
 -12   4   6      248.16      227.93     14.66 o 
 -11   4   6      414.35      404.69     12.64 o 
 -10   4   6       67.85       55.83      6.39 o 
  -9   4   6        9.25       13.18      3.79 o 
  -8   4   6      182.04      217.37      7.92 o 
  -7   4   6       14.76       23.31      4.21 o 
  -6   4   6      789.00      821.76     13.10 o 
  -5   4   6       57.41       85.54      5.73 o 
  -4   4   6       39.63       46.29      4.44 o 
  -3   4   6       70.29       63.99      4.91 o 
  -2   4   6      312.61      333.75      9.19 o 
  -1   4   6        0.04       -0.30      2.96 o 
   0   4   6       78.30       85.27      5.22 o 
   1   4   6      253.39      290.89      7.26 o 
   2   4   6        2.77        2.66      3.07 o 
   3   4   6      360.67      383.09     10.59 o 
   4   4   6      113.71      109.93      6.98 o 
   5   4   6      707.21      726.69     15.54 o 
   6   4   6       42.85       42.74      6.59 o 
   7   4   6       66.79       66.89      9.75 o 
   8   4   6     1047.42     1037.02     20.52 o 
   9   4   6       19.17       21.42      6.35 o 
  10   4   6     1304.94     1231.33     25.61 o 
  11   4   6        2.13        3.05      5.83 o 
  12   4   6      371.67      386.13     33.40 o 
  13   4   6      215.01      229.12     14.37 o 
  14   4   6      208.16      195.43     14.98 o 
  15   4   6       16.31       10.60      7.22 o 
  16   4   6       23.24       45.89     12.57 o 
  17   4   6       24.40       23.13     17.46 o 
  18   4   6       23.90       67.26     15.85 o 
  19   4   6        4.18        0.95     16.67 o 
  20   4   6        9.70       38.19     21.10 o 
  21   4   6      335.85      484.29     37.97 o 
 -24   5   6        6.33       45.96     14.13 o 
 -23   5   6       10.44       49.04     11.05 o 
 -22   5   6       65.15       62.41     13.28 o 
 -21   5   6       28.87       42.87     17.95 o 
 -20   5   6       35.26       90.85     35.20 o 
 -19   5   6        1.43       14.70      8.52 o 
 -18   5   6      102.54      110.57     18.44 o 
 -17   5   6      495.75      505.99     54.37 o 
 -16   5   6      102.57      108.11     24.23 o 
 -15   5   6      620.67      614.64     38.60 o 
 -14   5   6        5.49       29.15      8.63 o 
 -13   5   6       26.01       22.56      8.53 o 
 -12   5   6      368.10      371.17     17.80 o 
 -11   5   6      251.09      248.70     14.50 o 
 -10   5   6      211.83      237.08     12.34 o 
  -9   5   6        1.54       15.81      4.92 o 
  -8   5   6        9.48        1.67      3.86 o 
  -7   5   6      146.28      126.72      6.81 o 
  -6   5   6       99.49       99.24      6.12 o 
  -5   5   6       24.66       40.94      4.87 o 
  -4   5   6      162.94      146.12      7.56 o 
  -3   5   6      135.46      143.77      6.98 o 
  -2   5   6       45.60       55.80      4.87 o 
  -1   5   6      572.35      580.57     10.98 o 
   0   5   6       83.20       92.12      5.50 o 
   1   5   6       84.79      107.11      6.70 o 
   2   5   6       54.63       61.64      6.85 o 
   3   5   6       31.62       22.56      5.24 o 
   4   5   6        1.02       18.21      8.32 o 
   5   5   6       30.35       37.53      7.43 o 
   6   5   6       33.56       48.36      9.59 o 
   7   5   6      591.56      609.01     20.46 o 
   8   5   6      619.60      625.27     20.39 o 
   9   5   6      781.90      792.79     23.29 o 
  10   5   6       83.76       98.92     11.39 o 
  11   5   6      224.17      216.83     16.59 o 
  12   5   6      278.22      275.57     18.47 o 
  13   5   6      372.09      361.33     19.54 o 
  14   5   6       25.33       45.22     13.19 o 
  15   5   6        6.25       18.69     10.90 o 
  16   5   6       20.32       31.90     11.58 o 
  17   5   6       26.71       22.87     11.25 o 
  18   5   6       73.54       92.19     14.32 o 
  19   5   6       59.65       42.91     12.95 o 
  20   5   6      209.44      224.37     29.83 o 
 -23   6   6       55.20      134.03    145.27 o 
 -22   6   6        4.88       25.37    118.51 o 
 -21   6   6        1.12       12.81     28.91 o 
 -20   6   6      266.78      244.64     27.78 o 
 -19   6   6        3.04       20.78     12.53 o 
 -18   6   6      742.55      628.25     70.69 o 
 -17   6   6      615.99      556.85     35.77 o 
 -16   6   6       86.13       80.40     17.63 o 
 -15   6   6        5.97       21.47     11.53 o 
 -14   6   6      871.92      796.01     31.50 o 
 -13   6   6       31.54       30.89      9.46 o 
 -12   6   6        4.25        2.21      7.20 o 
 -11   6   6      376.61      368.34     17.46 o 
 -10   6   6       16.31        4.11      6.83 o 
  -9   6   6      130.30      137.95      9.41 o 
  -8   6   6        2.70        7.06      6.25 o 
  -7   6   6        0.41       10.45      6.09 o 
  -6   6   6       65.38       68.21      6.06 o 
  -5   6   6        8.51       20.82      4.96 o 
  -4   6   6      798.48      810.63     15.20 o 
  -3   6   6      105.00      105.16      6.76 o 
  -2   6   6       60.71       62.16      5.90 o 
  -1   6   6       81.54       83.95      6.80 o 
   0   6   6        6.70        8.07      4.58 o 
   1   6   6      154.82      180.19     10.34 o 
   2   6   6        4.55        5.81      5.22 o 
   3   6   6        1.62       10.90      5.72 o 
   4   6   6      225.09      237.94     13.08 o 
   5   6   6      467.99      465.76     16.75 o 
   6   6   6       70.57       65.27     12.13 o 
   7   6   6       38.47       21.95      8.45 o 
   8   6   6        0.74        5.61      4.29 o 
   9   6   6      124.22      142.86     15.56 o 
  10   6   6      242.60      312.23     19.08 o 
  11   6   6      463.74      488.89     24.27 o 
  12   6   6      172.31      169.02     16.00 o 
  13   6   6       89.68      106.24     21.75 o 
  14   6   6       24.91       35.91     10.73 o 
  15   6   6       10.63       -8.74      8.74 o 
  16   6   6      118.11       93.81     15.63 o 
  17   6   6      236.50      250.89     23.58 o 
  18   6   6       59.22       58.61     13.27 o 
  19   6   6       24.64       32.48     17.05 o 
 -22   7   6        0.01       12.97     15.01 o 
 -21   7   6        2.90        6.40     12.18 o 
 -20   7   6       36.69       41.75    130.60 o 
 -19   7   6      159.79      182.96    120.38 o 
 -18   7   6      556.04      547.88     63.98 o 
 -17   7   6       58.85       64.87     20.52 o 
 -16   7   6       29.17       44.76     13.72 o 
 -15   7   6      335.54      345.27     29.64 o 
 -14   7   6       42.59       36.99     13.95 o 
 -13   7   6      301.72      274.50     22.04 o 
 -12   7   6      751.08      686.57     22.83 o 
 -11   7   6       15.89        8.77      7.46 o 
 -10   7   6       14.79       10.90      5.98 o 
  -9   7   6       61.48       67.69      8.23 o 
  -8   7   6       44.31       34.64      7.82 o 
  -7   7   6        4.57       -0.98      5.98 o 
  -6   7   6      277.85      310.43     13.59 o 
  -5   7   6      400.02      400.42     18.72 o 
  -4   7   6      202.75      218.24      9.95 o 
  -3   7   6     1577.05     1542.34     26.18 o 
  -2   7   6      828.20      803.88     18.56 o 
  -1   7   6      594.80      552.90     16.03 o 
   0   7   6     1414.23     1353.20     26.09 o 
   1   7   6       43.52       57.49      8.61 o 
   2   7   6      324.99      338.35     14.60 o 
   3   7   6      106.98       85.23     10.63 o 
   4   7   6      245.41      214.73     16.17 o 
   5   7   6      397.68      345.64     16.72 o 
   6   7   6        5.80        3.13      6.62 o 
   7   7   6      192.41      191.01     15.66 o 
   8   7   6      110.27      115.06     15.35 o 
   9   7   6      180.27      159.22     21.21 o 
  10   7   6       11.43       10.03      8.11 o 
  11   7   6        2.29        9.34      7.08 o 
  12   7   6      137.13      145.32     25.32 o 
  13   7   6        0.83        6.44     10.51 o 
  14   7   6       56.29       96.02     14.08 o 
  15   7   6       33.57       61.11     12.10 o 
  16   7   6       33.35       49.24     11.64 o 
  17   7   6       11.63       25.20      9.68 o 
  18   7   6       58.30      108.74     19.98 o 
 -20   8   6       17.34       97.26    125.89 o 
 -19   8   6      108.75       99.19     21.25 o 
 -18   8   6       55.73       88.29     17.51 o 
 -17   8   6      173.20      194.48     26.20 o 
 -16   8   6      154.53      183.95     24.12 o 
 -15   8   6       94.64      129.42     20.99 o 
 -14   8   6      138.82      123.19     15.91 o 
 -13   8   6       34.26       53.82     17.43 o 
 -12   8   6      627.74      604.36     23.97 o 
 -11   8   6      514.89      461.88     22.74 o 
 -10   8   6      111.16       94.21     12.03 o 
  -9   8   6        5.47       11.10      7.20 o 
  -8   8   6       29.07       41.40      8.66 o 
  -7   8   6        0.01        3.54      6.27 o 
  -6   8   6        0.95        2.65      6.53 o 
  -5   8   6        9.71       17.38      8.13 o 
  -4   8   6      774.30      689.04     23.80 o 
  -3   8   6      156.98      162.93     14.52 o 
  -2   8   6        0.01       -0.25      6.16 o 
  -1   8   6       36.01       43.31      7.37 o 
   0   8   6        0.00       -0.06      6.49 o 
   1   8   6       65.43       65.03      9.48 o 
   2   8   6      107.11      100.10     10.05 o 
   3   8   6        1.10        2.68      7.00 o 
   4   8   6      116.23      114.61     12.41 o 
   5   8   6       28.33       28.55      9.39 o 
   6   8   6       46.78       31.25      9.25 o 
   7   8   6        0.21        5.93      7.24 o 
   8   8   6       86.59       79.26     11.29 o 
   9   8   6       53.87       47.47     14.41 o 
  10   8   6       14.91       32.49     11.56 o 
  11   8   6        6.83       12.95     10.02 o 
  12   8   6       25.81       23.78      8.11 o 
  13   8   6       21.61       12.40     10.27 o 
  14   8   6      149.84      140.94     18.61 o 
  15   8   6        5.22      -12.75     14.42 o 
  16   8   6        1.13        5.58     22.24 o 
 -18   9   6       26.47       86.14     33.20 o 
 -17   9   6      308.51      322.90     51.19 o 
 -16   9   6      137.23      175.48     27.16 o 
 -15   9   6      221.78      278.96     30.40 o 
 -14   9   6       69.49       28.55     18.02 o 
 -13   9   6      129.42      140.65     16.63 o 
 -12   9   6        2.90        0.51      9.92 o 
 -11   9   6      142.01      139.30     17.59 o 
 -10   9   6      321.31      270.89     22.48 o 
  -9   9   6       82.54       74.75     12.73 o 
  -8   9   6       63.46       44.92     10.41 o 
  -7   9   6      288.38      299.45     22.73 o 
  -6   9   6        0.25        8.73     10.89 o 
  -5   9   6        0.01       23.97     11.41 o 
  -4   9   6       38.11       35.50     12.38 o 
  -3   9   6      160.60      156.58     16.81 o 
  -2   9   6       62.01       67.35     11.80 o 
  -1   9   6       49.34       35.47      9.33 o 
   0   9   6        0.12        9.91      7.82 o 
   1   9   6        0.13        4.87      6.95 o 
   2   9   6        0.81       14.93      8.73 o 
   3   9   6       48.36       21.34      9.58 o 
   4   9   6       22.25       27.89      9.85 o 
   5   9   6       23.39        2.22      8.36 o 
   6   9   6       36.58       62.05     11.78 o 
   7   9   6       73.09       31.35     11.09 o 
   8   9   6       43.61       21.44     10.75 o 
   9   9   6       87.35       83.51     12.58 o 
  10   9   6       16.81        5.37      8.14 o 
  11   9   6       62.57       69.54     12.65 o 
  12   9   6        4.37       12.19      7.13 o 
  13   9   6      175.77      156.58     20.57 o 
  14   9   6      141.67      118.42     18.75 o 
 -16  10   6      713.61      660.03     45.82 o 
 -15  10   6      251.85      250.52     26.42 o 
 -14  10   6       62.53       97.43     29.63 o 
 -13  10   6      311.86      337.20     50.12 o 
 -12  10   6       23.03       31.21     16.00 o 
 -11  10   6        0.02       39.34     17.10 o 
 -10  10   6       56.76       24.52     29.38 o 
  -9  10   6       20.94       33.67     18.56 o 
  -8  10   6        9.01       38.39     11.96 o 
  -7  10   6      294.97      311.54     23.70 o 
  -6  10   6       44.15       60.01     13.63 o 
  -5  10   6       50.01       39.03     18.89 o 
  -4  10   6      294.91      278.19     22.26 o 
  -3  10   6       87.86      109.58     15.90 o 
  -2  10   6      143.32      145.02     16.79 o 
  -1  10   6       14.24       16.79     11.81 o 
   0  10   6       60.56       91.04     28.33 o 
   1  10   6       20.71       38.94     12.17 o 
   2  10   6       57.77       69.80     13.74 o 
   3  10   6      174.49      174.58     18.76 o 
   4  10   6        0.04       -8.65      8.65 o 
   5  10   6      120.43      123.91     15.80 o 
   6  10   6      117.57      120.63     15.56 o 
   7  10   6      154.28      107.57     19.10 o 
   8  10   6       12.04       13.16     11.56 o 
   9  10   6      150.39      153.56     21.53 o 
  10  10   6        0.45        5.85     12.19 o 
  11  10   6      217.52      233.12     26.26 o 
  12  10   6       29.03       26.77     12.99 o 
 -12  11   6      158.49      289.46     71.11 o 
 -11  11   6        5.22       57.78     28.21 o 
 -10  11   6        2.18       24.01     25.22 o 
  -9  11   6       10.12      -10.29     50.87 o 
  -8  11   6      114.98      116.91     19.73 o 
  -7  11   6        0.38       20.00     15.00 o 
  -6  11   6       76.59       82.52     18.82 o 
  -5  11   6      126.54      148.40     24.64 o 
  -4  11   6        1.06       -4.71     10.56 o 
  -3  11   6       76.38       70.89     19.26 o 
  -2  11   6       66.23      101.48     20.03 o 
  -1  11   6        0.51       18.84     16.35 o 
   0  11   6        8.74        9.49     14.55 o 
   1  11   6       24.87        3.51     25.43 o 
   2  11   6       16.22        1.14     18.38 o 
   3  11   6       22.52       38.12     31.42 o 
   4  11   6        2.78      -17.95     18.58 o 
   5  11   6       20.01        7.43     17.49 o 
   6  11   6        9.93       13.10     14.01 o 
   7  11   6       39.28       30.73     15.83 o 
   8  11   6       78.20       66.88     17.77 o 
  -6  12   6        2.80       21.32     14.88 o 
  -5  12   6        0.03        9.06     14.86 o 
  -4  12   6       97.99      115.72     21.43 o 
  -3  12   6        4.42       13.43     15.28 o 
  -2  12   6      115.61      114.38     23.48 o 
  -1  12   6       41.59       54.78     17.59 o 
   0  12   6        2.20       13.38     16.29 o 
   1  12   6       45.36      123.96     47.29 o 
   2  12   6       46.60       66.63     24.36 o 
 -26   1   7       20.19        7.24      8.65 o 
 -25   1   7       29.93      122.55     22.49 o 
 -24   1   7        3.45       30.56     20.59 o 
 -23   1   7       14.14       30.29     53.24 o 
 -22   1   7       14.43       60.71     22.64 o 
 -21   1   7      127.35      179.15     35.78 o 
 -20   1   7       16.46       20.34     10.20 o 
 -19   1   7        9.05        8.91     14.74 o 
 -18   1   7      390.86      378.34     54.96 o 
 -17   1   7       29.54       33.22     13.70 o 
 -16   1   7        4.75        3.04      9.03 o 
 -15   1   7       19.18       22.34     13.37 o 
 -14   1   7       33.04       36.39      7.00 o 
 -13   1   7      712.80      671.16     14.71 o 
 -12   1   7      197.20      219.73     10.02 o 
 -11   1   7     1000.17     1017.68     19.43 o 
 -10   1   7       50.48       80.93      6.41 o 
  -9   1   7      135.68      172.81      6.12 o 
  -8   1   7      197.44      229.50      6.78 o 
  -7   1   7      563.29      583.93      9.43 o 
  -6   1   7      908.26      851.76     11.23 o 
  -5   1   7     4813.48     4961.25     31.70 o 
  -4   1   7     1025.22     1026.63     11.75 o 
  -3   1   7     1395.42     1443.06     13.47 o 
  -2   1   7     1289.82     1291.33      9.89 o 
  -1   1   7       66.34       63.28      4.19 o 
   0   1   7      502.63      538.31      6.95 o 
   1   1   7     1533.32     1534.84     11.93 o 
   2   1   7      292.15      280.83      6.62 o 
   3   1   7      502.22      522.01      7.92 o 
   4   1   7      337.72      372.48      9.73 o 
   5   1   7      712.33      669.17     13.68 o 
   6   1   7      675.39      784.07     14.67 o 
   7   1   7       12.40        9.74      4.16 o 
   8   1   7        0.05        0.82      4.21 o 
   9   1   7       51.48       56.10      8.33 o 
  10   1   7       51.67       41.55      7.82 o 
  11   1   7      231.16      260.27     15.52 o 
  12   1   7      142.91      171.09     15.45 o 
  13   1   7      259.75      240.19     12.57 o 
  14   1   7      240.76      214.85     20.17 o 
  15   1   7       81.24       64.26     13.13 o 
  16   1   7        0.00       -2.58     14.46 o 
  17   1   7      325.59      290.69     42.67 o 
  18   1   7        3.82       21.23     18.85 o 
  19   1   7      418.28      393.25     51.64 o 
  20   1   7      316.00      403.87     55.18 o 
  21   1   7      113.10      129.27     56.48 o 
 -26   2   7       93.26       90.47     59.69 o 
 -25   2   7       40.33      102.69     46.43 o 
 -24   2   7       46.24       19.52     28.94 o 
 -23   2   7       25.91       81.42     56.71 o 
 -22   2   7      142.21      195.46     22.31 o 
 -21   2   7        6.05       32.69     29.09 o 
 -20   2   7        3.45        8.68      7.68 o 
 -19   2   7      273.53      299.20     21.81 o 
 -18   2   7      331.79      342.31     52.12 o 
 -17   2   7      962.23      977.42     49.91 o 
 -16   2   7       19.32       30.60      8.20 o 
 -15   2   7      841.76      853.88     26.28 o 
 -14   2   7       21.75       34.39      9.21 o 
 -13   2   7      434.38      474.38     17.24 o 
 -12   2   7      240.58      222.42     10.94 o 
 -11   2   7       48.93       56.43      5.82 o 
 -10   2   7      306.50      297.87      7.77 o 
  -9   2   7     1221.58     1260.82     14.44 o 
  -8   2   7     1131.00     1165.27     13.97 o 
  -7   2   7     3122.97     3245.39     25.08 o 
  -6   2   7      392.16      380.79      8.24 o 
  -5   2   7      418.64      418.34      8.43 o 
  -4   2   7        0.27        4.65      2.73 o 
  -3   2   7       62.21       81.95      4.21 o 
  -2   2   7     2117.96     2169.32     15.70 o 
  -1   2   7      246.34      234.16      5.66 o 
   0   2   7     3256.95     3305.12     27.26 o 
   1   2   7        6.58        5.91      2.06 o 
   2   2   7      983.01      943.48     11.26 o 
   3   2   7       33.11       26.31      2.54 o 
   4   2   7       14.28       16.47      2.84 o 
   5   2   7       35.87       28.59      4.20 o 
   6   2   7     1467.60     1390.74     24.76 o 
   7   2   7      450.60      414.67     13.71 o 
   8   2   7      763.16      711.40     18.19 o 
   9   2   7     1563.98     1510.83     26.94 o 
  10   2   7        0.23        3.45      5.79 o 
  11   2   7      144.96      152.26     11.51 o 
  12   2   7       67.07       47.27      9.47 o 
  13   2   7       38.34       64.62     12.06 o 
  14   2   7        0.03       -1.37     12.35 o 
  15   2   7      352.94      358.38     39.82 o 
  16   2   7      104.35       99.43     28.75 o 
  17   2   7        1.55       21.22     19.99 o 
  18   2   7      176.80      164.48     36.36 o 
  19   2   7        3.40        0.57     20.28 o 
  20   2   7       69.00       83.74     32.81 o 
  21   2   7        9.58        7.44     24.77 o 
 -26   3   7        3.16        4.21     43.70 o 
 -25   3   7       38.90       28.54     87.97 o 
 -24   3   7      322.68      406.04     47.51 o 
 -23   3   7      146.39      169.93     33.55 o 
 -22   3   7       49.68       66.83     13.10 o 
 -21   3   7       70.94      117.00     54.73 o 
 -20   3   7      553.61      540.77     68.56 o 
 -19   3   7     1078.56      951.74     38.96 o 
 -18   3   7      441.66      466.75     26.27 o 
 -17   3   7      312.09      370.82     31.29 o 
 -16   3   7     1681.76     1617.37     39.97 o 
 -15   3   7     2676.06     2523.40     50.77 o 
 -14   3   7       63.86       73.95     12.28 o 
 -13   3   7      843.68      918.73     20.14 o 
 -12   3   7      830.99      804.60     18.02 o 
 -11   3   7       97.93       90.08      7.92 o 
 -10   3   7      464.31      534.28     11.40 o 
  -9   3   7      250.33      272.51      9.03 o 
  -8   3   7     5308.15     5666.88     37.97 o 
  -7   3   7     1830.54     1940.22     19.36 o 
  -6   3   7      202.56      245.94      7.99 o 
  -5   3   7     4217.84     4129.93     30.41 o 
  -4   3   7       57.95       94.00      5.12 o 
  -3   3   7     2866.25     2937.36     23.70 o 
  -2   3   7    11740.37    11983.38     60.16 o 
  -1   3   7        3.70       19.63      2.43 o 
   0   3   7      256.84      252.48      7.42 o 
   1   3   7      538.98      621.41     13.00 o 
   2   3   7     1255.69     1222.89     15.68 o 
   3   3   7     1701.96     1927.48     20.60 o 
   4   3   7      700.80      655.28     10.78 o 
   5   3   7     2054.77     1926.83     18.63 o 
   6   3   7     1150.64     1198.12     14.29 o 
   7   3   7      588.32      578.04     16.94 o 
   8   3   7       86.83       82.05      8.02 o 
   9   3   7      550.09      531.66     12.93 o 
  10   3   7     4125.79     3939.90     63.90 o 
  11   3   7     3887.41     3715.96     74.55 o 
  12   3   7       12.95        4.26     12.30 o 
  13   3   7       55.16       65.02     19.64 o 
  14   3   7       83.34       36.44     17.93 o 
  15   3   7      252.66      263.93     35.57 o 
  16   3   7        2.77       28.85     17.53 o 
  17   3   7      498.51      526.19     22.88 o 
  18   3   7        1.81       -0.27     20.22 o 
  19   3   7        0.07       26.51     25.25 o 
  20   3   7        0.55       13.07     25.85 o 
  21   3   7       11.55       14.30     28.67 o 
 -25   4   7        1.38       11.34     14.79 o 
 -24   4   7       57.82      134.00     17.57 o 
 -23   4   7       38.90       93.13     66.44 o 
 -22   4   7      255.18      268.22     47.05 o 
 -21   4   7       12.31       29.35      9.22 o 
 -20   4   7       88.64      123.08     17.25 o 
 -19   4   7      665.15      553.81     93.49 o 
 -18   4   7     1104.69     1040.38     63.55 o 
 -17   4   7     2269.84     2090.80     80.91 o 
 -16   4   7      498.25      456.62     40.02 o 
 -15   4   7      311.89      312.90     22.72 o 
 -14   4   7       32.68       20.95      9.70 o 
 -13   4   7      925.66      852.09     24.48 o 
 -12   4   7     1348.16     1298.49     27.01 o 
 -11   4   7       55.56       71.89     10.16 o 
 -10   4   7       20.54       21.25      5.48 o 
  -9   4   7     1128.33     1093.28     15.73 o 
  -8   4   7     1357.99     1346.85     17.03 o 
  -7   4   7     5536.63     5862.11     41.77 o 
  -6   4   7     4274.31     4224.23     33.02 o 
  -5   4   7      240.08      324.49      9.31 o 
  -4   4   7     1200.16     1237.50     15.32 o 
  -3   4   7      798.80      934.50     12.92 o 
  -2   4   7     1858.25     1658.37     17.06 o 
  -1   4   7      450.64      427.96      7.68 o 
   0   4   7    14465.03    15129.51     81.73 o 
   1   4   7     4478.83     4916.33     40.26 o 
   2   4   7      298.00      288.01     10.77 o 
   3   4   7      161.95      198.47      9.82 o 
   4   4   7       48.84       44.67      4.81 o 
   5   4   7     1052.28     1042.60     20.80 o 
   6   4   7     1780.35     1751.53     33.87 o 
   7   4   7      282.42      279.38     13.91 o 
   8   4   7      941.27      898.91     17.92 o 
   9   4   7        0.18        2.63      5.35 o 
  10   4   7     1655.91     1571.67     39.49 o 
  11   4   7      317.41      312.67     31.89 o 
  12   4   7     4205.57     4014.93     55.16 o 
  13   4   7      137.80      140.41     12.33 o 
  14   4   7      340.78      427.33     17.86 o 
  15   4   7      374.72      466.53     30.71 o 
  16   4   7      477.97      523.86     34.88 o 
  17   4   7      420.73      451.75     49.89 o 
  18   4   7       16.19       35.06      9.48 o 
  19   4   7       66.32      182.50     38.69 o 
  20   4   7      486.22      661.74     51.30 o 
 -24   5   7       39.85       -8.24      9.09 o 
 -23   5   7      115.36      156.83     25.49 o 
 -22   5   7       75.65       74.04     14.82 o 
 -21   5   7      229.65      259.07     27.34 o 
 -20   5   7       93.05      115.68     52.40 o 
 -19   5   7      246.40       72.66    125.22 o 
 -18   5   7      418.71      392.62     35.59 o 
 -17   5   7      151.02      180.16     23.80 o 
 -16   5   7      327.56      357.25     31.46 o 
 -15   5   7      461.69      473.85     43.40 o 
 -14   5   7     2351.91     2101.41     45.10 o 
 -13   5   7     2040.39     2007.10     41.74 o 
 -12   5   7      650.35      638.78     22.33 o 
 -11   5   7      341.05      326.59     18.72 o 
 -10   5   7      487.42      481.17     14.24 o 
  -9   5   7      188.99      181.39      9.80 o 
  -8   5   7     1916.81     2025.95     29.29 o 
  -7   5   7     4337.82     4135.19     33.18 o 
  -6   5   7      496.51      466.57     11.13 o 
  -5   5   7       16.31       20.77      4.72 o 
  -4   5   7       22.40       19.53      5.35 o 
  -3   5   7      474.13      520.31     10.88 o 
  -2   5   7     1888.39     2007.28     19.88 o 
  -1   5   7      529.80      469.86      9.90 o 
   0   5   7      961.45      887.85     15.35 o 
   1   5   7     1320.10     1167.45     15.80 o 
   2   5   7     1370.23     1393.14     22.70 o 
   3   5   7      398.61      416.14     12.54 o 
   4   5   7     1894.74     1818.86     25.97 o 
   5   5   7     2656.70     2591.52     43.57 o 
   6   5   7      168.89      175.80     13.55 o 
   7   5   7        0.74       -0.22      6.63 o 
   8   5   7      120.14      152.89     12.51 o 
   9   5   7       69.57       95.74     11.57 o 
  10   5   7     3582.08     3576.85     56.32 o 
  11   5   7     1342.94     1323.41     33.33 o 
  12   5   7       28.52       24.03     10.27 o 
  13   5   7      126.03      121.21     13.88 o 
  14   5   7        1.45       17.21     13.46 o 
  15   5   7      219.77      283.08     19.98 o 
  16   5   7      146.94      151.43     16.74 o 
  17   5   7      205.20      208.77     19.58 o 
  18   5   7        2.77        7.83     12.45 o 
  19   5   7       14.73       20.56     14.40 o 
 -23   6   7        5.22       18.91     10.40 o 
 -22   6   7      203.57      206.15     39.57 o 
 -21   6   7      158.44      135.80     22.20 o 
 -20   6   7      594.96      558.25     37.04 o 
 -19   6   7      109.55      152.04     28.74 o 
 -18   6   7       63.29       55.35     24.98 o 
 -17   6   7      438.80      472.11     38.49 o 
 -16   6   7       21.48       24.20     12.38 o 
 -15   6   7     1847.41     1762.85     69.18 o 
 -14   6   7      142.16      154.45     24.80 o 
 -13   6   7      137.43      155.63     16.31 o 
 -12   6   7      662.54      665.88     23.94 o 
 -11   6   7        3.30        9.58     11.73 o 
 -10   6   7        8.90       -5.98      6.41 o 
  -9   6   7      994.10      986.67     20.17 o 
  -8   6   7      584.23      625.88     16.87 o 
  -7   6   7     2887.70     2956.00     30.83 o 
  -6   6   7       21.41       30.65      4.83 o 
  -5   6   7      162.86      167.18      8.99 o 
  -4   6   7     3183.07     3129.66     32.70 o 
  -3   6   7     1176.66     1052.64     16.12 o 
  -2   6   7     2729.54     2701.16     27.94 o 
  -1   6   7       47.98       55.10      6.53 o 
   0   6   7      530.45      525.49     14.79 o 
   1   6   7      495.86      485.83     15.09 o 
   2   6   7      288.68      337.96     16.28 o 
   3   6   7     1189.66     1078.43     24.23 o 
   4   6   7        0.39       10.92      6.45 o 
   5   6   7      441.80      433.84     16.46 o 
   6   6   7     1536.95     1517.68     46.27 o 
   7   6   7      493.23      460.23     22.65 o 
   8   6   7      238.27      203.58     17.09 o 
   9   6   7     2442.37     2368.56     47.61 o 
  10   6   7       24.79       31.18     12.58 o 
  11   6   7       12.66       18.92      8.10 o 
  12   6   7      882.43      825.06     29.35 o 
  13   6   7      185.36      168.00     17.09 o 
  14   6   7       47.07       25.53     12.16 o 
  15   6   7      315.21      344.73     26.23 o 
  16   6   7      352.77      391.85     26.11 o 
  17   6   7      132.30      131.80     25.39 o 
  18   6   7       72.82       78.65     18.29 o 
 -22   7   7      162.25      129.94     21.24 o 
 -21   7   7       21.66       46.45     14.10 o 
 -20   7   7       97.46       76.00     47.78 o 
 -19   7   7      389.50      351.26     38.85 o 
 -18   7   7       59.28       75.93     18.58 o 
 -17   7   7       42.18       33.55     13.08 o 
 -16   7   7      233.51      254.53     30.24 o 
 -15   7   7      950.65      793.06     37.58 o 
 -14   7   7     2044.93     1931.42     50.17 o 
 -13   7   7      270.31      283.88     21.77 o 
 -12   7   7      181.11      223.59     17.22 o 
 -11   7   7        5.90       11.59      7.91 o 
 -10   7   7        1.01       -2.27      6.52 o 
  -9   7   7       15.60       20.66      7.30 o 
  -8   7   7      714.78      702.92     20.87 o 
  -7   7   7     2368.62     2400.19     35.03 o 
  -6   7   7     6579.87     6310.35    104.41 o 
  -5   7   7     1484.90     1476.46     24.63 o 
  -4   7   7     3159.06     3186.76     34.42 o 
  -3   7   7      696.72      647.66     21.90 o 
  -2   7   7        4.00        7.90      5.97 o 
  -1   7   7     3735.33     3487.75     38.63 o 
   0   7   7       46.63       52.71      8.83 o 
   1   7   7      314.43      303.89     16.42 o 
   2   7   7      200.54      278.93     16.29 o 
   3   7   7       13.22        6.84      7.60 o 
   4   7   7        7.91        0.19      6.38 o 
   5   7   7      270.25      281.66     16.22 o 
   6   7   7      153.45       98.80     11.28 o 
   7   7   7     2030.51     1799.01     41.61 o 
   8   7   7      591.43      531.70     35.27 o 
   9   7   7        3.52        5.16      8.54 o 
  10   7   7      495.90      504.93     25.64 o 
  11   7   7        0.62       -4.25      8.45 o 
  12   7   7       18.25       24.92      9.44 o 
  13   7   7     1230.95     1303.02     42.63 o 
  14   7   7      366.77      394.14     29.08 o 
  15   7   7        7.10       24.32      9.76 o 
  16   7   7       79.84       90.44     17.16 o 
  17   7   7      101.38      133.10     15.96 o 
 -20   8   7      155.57      198.79    108.83 o 
 -19   8   7      236.84      263.24     33.12 o 
 -18   8   7        5.00       25.28     19.41 o 
 -17   8   7      136.32      165.35     34.00 o 
 -16   8   7      171.37      168.80     19.35 o 
 -15   8   7     1207.97     1167.43     44.76 o 
 -14   8   7      117.50      115.98     18.80 o 
 -13   8   7       78.46       79.71     15.52 o 
 -12   8   7      237.63      247.84     18.71 o 
 -11   8   7        0.16       14.96      9.83 o 
 -10   8   7      103.80       88.61     11.02 o 
  -9   8   7      551.99      595.89     21.50 o 
  -8   8   7      197.01      181.06     14.65 o 
  -7   8   7     1736.66     1679.78     37.13 o 
  -6   8   7        0.19       -2.54      6.99 o 
  -5   8   7      925.39      938.17     41.01 o 
  -4   8   7     1138.38     1177.32     37.97 o 
  -3   8   7      619.08      633.63     21.51 o 
  -2   8   7      637.99      613.58     18.08 o 
  -1   8   7        5.50        8.90      8.29 o 
   0   8   7       41.66       31.30      8.32 o 
   1   8   7      396.84      412.04     17.37 o 
   2   8   7        5.64       15.28      7.60 o 
   3   8   7     1032.12      996.67     26.87 o 
   4   8   7       91.70       42.30      9.79 o 
   5   8   7      513.59      491.36     23.40 o 
   6   8   7      639.98      631.28     25.95 o 
   7   8   7      299.68      266.07     18.12 o 
   8   8   7        3.53        3.89      8.32 o 
   9   8   7     1355.12     1223.54     36.13 o 
  10   8   7      126.71      153.78     18.18 o 
  11   8   7       60.01       87.41     14.75 o 
  12   8   7     1193.88     1103.41     51.42 o 
  13   8   7      105.21       95.80     15.96 o 
  14   8   7        2.48       13.94      8.43 o 
  15   8   7      197.08      166.26     24.63 o 
  16   8   7      125.28       91.99     54.31 o 
 -18   9   7        0.08       39.41     20.30 o 
 -17   9   7       14.53       48.98     45.31 o 
 -16   9   7       37.19       37.97     14.86 o 
 -15   9   7      154.46      108.67     19.28 o 
 -14   9   7     1711.18     1646.98     45.17 o 
 -13   9   7        8.89       27.36     10.94 o 
 -12   9   7       26.85       50.49     14.54 o 
 -11   9   7       13.37       30.55     11.23 o 
 -10   9   7      179.88      161.30     16.70 o 
  -9   9   7       61.88       88.22     12.95 o 
  -8   9   7      358.93      403.93     25.42 o 
  -7   9   7      507.94      498.81     27.91 o 
  -6   9   7     1614.09     1630.22     45.59 o 
  -5   9   7      120.83      135.69     20.55 o 
  -4   9   7      360.15      368.73     23.65 o 
  -3   9   7       10.65       -8.35      9.43 o 
  -2   9   7      280.26      312.40     17.66 o 
  -1   9   7      304.41      356.52     26.58 o 
   0   9   7       51.79       45.11      9.16 o 
   1   9   7      322.76      321.82     17.34 o 
   2   9   7      386.33      403.50     22.66 o 
   3   9   7        0.07        3.52      8.14 o 
   4   9   7      794.56      785.98     28.79 o 
   5   9   7      291.97      313.19     21.07 o 
   6   9   7       34.25       37.55     11.16 o 
   7   9   7      159.57      125.35     15.77 o 
   8   9   7      623.33      604.95     29.27 o 
   9   9   7        0.03        4.33      8.71 o 
  10   9   7      705.93      687.13     33.35 o 
  11   9   7       28.15       27.06      9.34 o 
  12   9   7       18.31       19.33      8.36 o 
  13   9   7       31.35       34.82     10.30 o 
  14   9   7      276.03      242.87     58.11 o 
 -16  10   7        0.83       46.42     30.57 o 
 -15  10   7       57.30       70.65     20.58 o 
 -14  10   7       10.20       48.08     32.93 o 
 -13  10   7      309.05      337.99     79.06 o 
 -12  10   7       37.88        6.80     41.96 o 
 -11  10   7      116.90      140.23     39.01 o 
 -10  10   7      160.11      166.31     50.46 o 
  -9  10   7      359.86      413.60     30.13 o 
  -8  10   7      426.15      441.73     27.51 o 
  -7  10   7      412.37      435.72     27.59 o 
  -6  10   7        9.77        5.18     10.52 o 
  -5  10   7      187.38      175.53     20.99 o 
  -4  10   7      232.76      218.34     22.35 o 
  -3  10   7       53.95       58.12     13.14 o 
  -2  10   7      110.27      124.79     20.74 o 
  -1  10   7       15.00       34.47     12.18 o 
   0  10   7      288.04      313.75     23.28 o 
   1  10   7      112.06      111.95     15.86 o 
   2  10   7       11.79       24.90     15.87 o 
   3  10   7      249.82      203.25     18.52 o 
   4  10   7        8.90        1.39      9.41 o 
   5  10   7        0.84        0.69      9.06 o 
   6  10   7       78.04       71.31     14.92 o 
   7  10   7       22.51        1.00     10.97 o 
   8  10   7      490.45      561.05     36.90 o 
   9  10   7      894.20      825.75     38.71 o 
  10  10   7       62.44       45.82     15.09 o 
  11  10   7      112.97      119.84     19.95 o 
 -12  11   7       21.95      106.28     28.59 o 
 -11  11   7       60.73      144.55     36.00 o 
 -10  11   7      116.59      154.48     34.72 o 
  -9  11   7       14.15       13.39     39.97 o 
  -8  11   7      270.92      328.74     28.79 o 
  -7  11   7       48.50      102.58     19.29 o 
  -6  11   7       32.90       63.10     21.34 o 
  -5  11   7       32.26       46.15     16.53 o 
  -4  11   7       26.21       18.47     15.94 o 
  -3  11   7      114.84      146.75     22.71 o 
  -2  11   7      444.59      485.58     42.16 o 
  -1  11   7        5.67       -3.60     13.69 o 
   0  11   7      356.52      376.60     48.41 o 
   1  11   7        1.33        6.40     20.16 o 
   2  11   7        5.35       25.44     21.85 o 
   3  11   7        3.90      -12.29     20.98 o 
   4  11   7      108.87       65.22     17.95 o 
   5  11   7       31.65       37.88     22.48 o 
   6  11   7      288.57      346.67     32.71 o 
   7  11   7      170.01      128.94     21.64 o 
  -6  12   7      197.68      193.85     25.08 o 
  -5  12   7        1.45       30.00     16.35 o 
  -4  12   7       11.34       37.53     16.58 o 
  -3  12   7      150.03      132.29     22.23 o 
  -2  12   7        3.35       16.78     13.49 o 
  -1  12   7        0.41       39.00     17.67 o 
   0  12   7       84.15       78.62     25.54 o 
   1  12   7       23.14       32.01     21.69 o 
 -27   0   8      298.97      233.65     40.53 o 
 -26   0   8      163.28      206.73     40.66 o 
 -25   0   8      158.24      223.19     34.79 o 
 -24   0   8      577.01      671.67     48.99 o 
 -23   0   8      210.40      249.02     32.66 o 
 -22   0   8     1737.07     1581.91     71.40 o 
 -21   0   8     2678.67     2228.48     89.77 o 
 -20   0   8     4517.18     3996.97    185.81 o 
 -19   0   8     1332.71     1354.80     83.86 o 
 -18   0   8      214.35      193.93     26.44 o 
 -17   0   8    14745.90    14096.40    207.94 o 
 -16   0   8    10511.09    10158.17    185.58 o 
 -15   0   8     6285.95     6229.96    111.83 o 
 -14   0   8     2869.86     2900.79     52.19 o 
 -13   0   8     1140.22      915.09     28.72 o 
 -12   0   8     1285.90     1312.49     41.20 o 
 -11   0   8     1343.24     1268.65     25.41 o 
 -10   0   8       23.99       83.98      7.59 o 
  -9   0   8    31258.40    32803.63    239.89 o 
  -8   0   8    12432.22    13240.29    101.72 o 
  -7   0   8     2446.66     2333.81     29.29 o 
  -6   0   8      802.64      863.90     16.79 o 
  -5   0   8    24632.33    25181.14    173.00 o 
  -4   0   8    77489.30    82266.22    559.79 o 
  -3   0   8   175448.81   173357.53   1029.32 o 
  -2   0   8    46432.17    49525.10    299.90 o 
  -1   0   8     4550.06     5043.21     41.71 o 
   0   0   8     9861.23    10162.85    128.37 o 
   1   0   8     3452.74     3068.84     26.47 o 
   2   0   8     1792.18     1989.47     25.14 o 
   3   0   8     7267.94     6846.77     70.44 o 
   4   0   8       96.94      209.59     11.91 o 
   5   0   8        2.08       -1.13      5.00 o 
   6   0   8     2228.12     2010.59     32.60 o 
   7   0   8      226.85      143.34     13.38 o 
   8   0   8     3265.95     3342.23     44.63 o 
   9   0   8     4974.82     4999.47    101.59 o 
  10   0   8       21.03        1.78      9.22 o 
  11   0   8      472.14      523.44     33.56 o 
  12   0   8     1532.34     1326.77     53.31 o 
  13   0   8     2927.44     1965.85     66.82 o 
  14   0   8       14.79       21.78     14.59 o 
  15   0   8     4337.02     3879.91    127.48 o 
  16   0   8     2198.19     1962.05     72.35 o 
  17   0   8        1.79       13.56     18.15 o 
  18   0   8      698.01      732.39    142.09 o 
  19   0   8      603.48      750.01    153.95 o 
  20   0   8       12.59       18.11     64.70 o 
  21   0   8     3326.59     3602.99    276.69 o 
 -27   1   8       84.69       97.78     39.64 o 
 -26   1   8     1089.76     1090.22     88.69 o 
 -25   1   8       67.80      141.30     43.52 o 
 -24   1   8        2.72       95.81     25.70 o 
 -23   1   8      302.69      290.29     27.63 o 
 -22   1   8     2041.45     1936.82     56.08 o 
 -21   1   8       17.16       73.87     11.76 o 
 -20   1   8     2798.96     2576.13     62.60 o 
 -19   1   8     1711.67     1598.71     47.02 o 
 -18   1   8     1546.26     1570.06     45.28 o 
 -17   1   8     1356.83     1262.59     33.17 o 
 -16   1   8    14728.58    13948.29    144.43 o 
 -15   1   8       14.36       28.03      7.79 o 
 -14   1   8    24896.12    24115.66    310.19 o 
 -13   1   8     7412.25     7358.45     78.20 o 
 -12   1   8     1227.54     1083.12     17.83 o 
 -11   1   8       16.55       41.14      5.62 o 
 -10   1   8      252.84      235.80      6.73 o 
  -9   1   8     5145.21     5674.79     36.72 o 
  -8   1   8    35405.78    37187.90    200.27 o 
  -7   1   8     6210.22     6094.51     39.49 o 
  -6   1   8    16019.68    17725.86     89.50 o 
  -5   1   8    13086.29    13269.69     78.37 o 
  -4   1   8      172.37      211.45      6.17 o 
  -3   1   8      797.29      848.76      9.43 o 
  -2   1   8     5760.96     6009.52     28.05 o 
  -1   1   8     9782.59    10023.75     64.56 o 
   0   1   8      349.73      406.85      6.16 o 
   1   1   8    15912.35    15502.36     76.84 o 
   2   1   8     6494.73     6259.22     39.47 o 
   3   1   8      488.12      587.66      8.89 o 
   4   1   8     1781.88     1586.10     20.88 o 
   5   1   8      167.25       67.41      6.34 o 
   6   1   8     1803.31     1998.54     27.30 o 
   7   1   8     5268.17     5199.74     49.00 o 
   8   1   8     6310.87     6077.73     55.24 o 
   9   1   8       10.86        5.36      5.23 o 
  10   1   8     3582.57     3425.68     48.67 o 
  11   1   8      800.31      832.23     22.61 o 
  12   1   8      601.73      525.28     18.77 o 
  13   1   8      773.46      663.20     28.29 o 
  14   1   8      146.41      172.73     19.22 o 
  15   1   8      433.42      420.42     33.36 o 
  16   1   8      377.96      319.78     34.82 o 
  17   1   8     1137.46     1063.24     64.37 o 
  18   1   8       22.17        4.96     37.43 o 
  19   1   8       30.57       34.25     23.12 o 
  20   1   8      605.98      691.94     69.67 o 
  21   1   8     1471.27     1474.41    127.25 o 
 -26   2   8       34.94       44.38     25.85 o 
 -25   2   8       18.19        4.39     29.90 o 
 -24   2   8      410.54      422.65     27.46 o 
 -23   2   8       84.80      127.11     46.26 o 
 -22   2   8      207.97      199.06     43.76 o 
 -21   2   8      890.82     1009.44     38.72 o 
 -20   2   8      684.76      769.63     33.20 o 
 -19   2   8     2661.35     2485.64     65.28 o 
 -18   2   8      242.81      314.28     29.17 o 
 -17   2   8    10268.77     9566.75    138.54 o 
 -16   2   8     3035.44     2804.26     51.28 o 
 -15   2   8     2680.39     2526.23     55.58 o 
 -14   2   8      284.74      254.19     18.47 o 
 -13   2   8     5832.92     5692.14     49.07 o 
 -12   2   8     7879.44     7754.63     57.95 o 
 -11   2   8      271.84      224.11      8.31 o 
 -10   2   8       63.53       97.36      5.80 o 
  -9   2   8    24846.46    26255.23    138.70 o 
  -8   2   8        1.63       12.36      3.57 o 
  -7   2   8     3609.55     3505.94     28.18 o 
  -6   2   8     6218.81     6191.63     39.44 o 
  -5   2   8       67.82       53.48      4.33 o 
  -4   2   8     1953.25     2348.15     19.53 o 
  -3   2   8      611.93      475.31      8.22 o 
  -2   2   8     2085.01     2098.50     15.42 o 
  -1   2   8      281.61      192.40      5.32 o 
   0   2   8    22706.00    23743.04    130.94 o 
   1   2   8      577.59      722.84      9.58 o 
   2   2   8     1942.51     1794.59     16.04 o 
   3   2   8     4220.25     4252.73     26.86 o 
   4   2   8        5.10        0.07      1.92 o 
   5   2   8      539.10      444.08     10.28 o 
   6   2   8    10541.92    10200.10     93.56 o 
   7   2   8     3650.62     3451.56     43.02 o 
   8   2   8     2624.22     2366.95     34.81 o 
   9   2   8      169.02      184.21     12.33 o 
  10   2   8       37.12       30.34      7.30 o 
  11   2   8      976.40      932.53     24.19 o 
  12   2   8     3653.66     3339.88     56.18 o 
  13   2   8      251.78      147.48     18.43 o 
  14   2   8       66.89       33.81     16.95 o 
  15   2   8      993.87     1012.33     49.41 o 
  16   2   8      714.76      683.53     63.83 o 
  17   2   8       79.34      112.02     31.99 o 
  18   2   8      531.31      506.18     68.69 o 
  19   2   8      211.04      307.98     72.21 o 
  20   2   8       63.10       66.49     31.24 o 
  21   2   8     2062.22     2275.91    229.06 o 
 -26   3   8      262.31      323.84     54.39 o 
 -25   3   8       49.25       62.30     13.10 o 
 -24   3   8        7.88       97.34     79.48 o 
 -23   3   8      423.21      397.07     42.34 o 
 -22   3   8      552.64      601.60     33.43 o 
 -21   3   8        1.41      147.83     61.87 o 
 -20   3   8     1676.47     1619.85     54.09 o 
 -19   3   8     1117.68     1069.59     42.54 o 
 -18   3   8       32.30       16.65     12.15 o 
 -17   3   8        2.55       45.06     38.62 o 
 -16   3   8    11840.34    11051.35    155.33 o 
 -15   3   8      439.05      481.32     23.68 o 
 -14   3   8     3941.56     3773.32     54.72 o 
 -13   3   8        0.20       -5.87      5.87 o 
 -12   3   8      621.97      577.33     15.50 o 
 -11   3   8      507.31      470.84     13.99 o 
 -10   3   8      551.59      507.99     10.77 o 
  -9   3   8      170.82      181.05      7.92 o 
  -8   3   8    23422.02    24526.50    135.46 o 
  -7   3   8     1205.11     1218.38     16.10 o 
  -6   3   8     2875.77     3003.86     25.65 o 
  -5   3   8     1384.50     1201.95     14.82 o 
  -4   3   8     4640.62     4468.80     30.09 o 
  -3   3   8      211.06      213.88      6.55 o 
  -2   3   8     8816.33     8652.72     45.57 o 
  -1   3   8     1248.98     1132.61     12.95 o 
   0   3   8       50.15       32.37      4.98 o 
   1   3   8     4585.10     4732.83     40.92 o 
   2   3   8    10881.62    11016.77     67.08 o 
   3   3   8     1189.56     1381.31     16.35 o 
   4   3   8     4323.58     4319.28     33.07 o 
   5   3   8      423.36      383.70      8.80 o 
   6   3   8      470.93      473.65      8.91 o 
   7   3   8      361.82      356.11     11.06 o 
   8   3   8      624.90      645.53     14.76 o 
   9   3   8      638.99      636.84     14.26 o 
  10   3   8     5054.01     4782.02     73.32 o 
  11   3   8      171.21      166.34     26.26 o 
  12   3   8      893.02      817.93     46.09 o 
  13   3   8      240.52      286.35     35.26 o 
  14   3   8       99.93       96.30     23.34 o 
  15   3   8      384.26      408.35     45.18 o 
  16   3   8      506.10      524.34     51.94 o 
  17   3   8     1062.26     1048.11     61.36 o 
  18   3   8        3.85       12.85     22.12 o 
  19   3   8       37.93       11.59     23.67 o 
  20   3   8        2.02       -0.95     22.05 o 
 -25   4   8       93.03       50.40     19.56 o 
 -24   4   8       24.75       50.97     17.54 o 
 -23   4   8       15.39       77.05     76.99 o 
 -22   4   8       24.53       39.94     25.84 o 
 -21   4   8     1275.34     1259.54     75.61 o 
 -20   4   8      117.20      115.84     26.73 o 
 -19   4   8     1054.52      806.96     63.93 o 
 -18   4   8      415.00      164.60    173.49 o 
 -17   4   8     4264.49     3812.62     86.70 o 
 -16   4   8       87.70      182.19     57.22 o 
 -15   4   8     4731.69     4553.96    101.40 o 
 -14   4   8      346.17      372.12     18.44 o 
 -13   4   8      401.43      407.74     18.30 o 
 -12   4   8      986.36      944.79     25.17 o 
 -11   4   8      362.46      403.93     12.56 o 
 -10   4   8       94.52      112.34      7.89 o 
  -9   4   8     4919.90     4961.78     38.25 o 
  -8   4   8       34.02       73.59      5.81 o 
  -7   4   8     5577.00     5504.63     41.71 o 
  -6   4   8     3322.25     3418.11     28.01 o 
  -5   4   8      251.25      303.13      8.64 o 
  -4   4   8     3883.12     4047.80     31.71 o 
  -3   4   8       90.11      133.69      6.23 o 
  -2   4   8      579.22      516.90      9.70 o 
  -1   4   8       52.14      107.48      5.48 o 
   0   4   8    15144.27    15694.59     86.26 o 
   1   4   8      258.81      314.55     12.87 o 
   2   4   8      321.78      263.49     10.40 o 
   3   4   8     1200.50     1273.52     23.98 o 
   4   4   8       13.81       17.42      5.02 o 
   5   4   8      651.78      728.75     16.73 o 
   6   4   8      346.18      372.94     12.80 o 
   7   4   8     1796.56     1802.98     33.33 o 
   8   4   8     7453.73     7309.07     77.60 o 
   9   4   8      161.20      191.53     12.59 o 
  10   4   8       94.26      100.29     13.31 o 
  11   4   8     1841.35     1806.56     34.18 o 
  12   4   8     1294.73     1206.37     27.86 o 
  13   4   8      211.35      263.68     14.35 o 
  14   4   8        3.78       26.21      6.87 o 
  15   4   8      453.93      591.61     33.18 o 
  16   4   8      112.54      128.10     16.88 o 
  17   4   8      618.71      773.18     25.79 o 
  18   4   8      105.56      121.36     17.31 o 
  19   4   8        5.65       20.59     25.13 o 
  20   4   8       28.47       77.95     14.96 o 
 -24   5   8       13.58       31.99    107.97 o 
 -23   5   8      140.94      109.91     46.94 o 
 -22   5   8       56.70       17.40     36.06 o 
 -21   5   8       62.18       66.36     19.31 o 
 -20   5   8       91.70       70.35     25.65 o 
 -19   5   8      273.94      298.96     30.33 o 
 -18   5   8       62.33       75.87     17.24 o 
 -17   5   8      773.85      783.72     39.72 o 
 -16   5   8     2591.11     2461.31     82.10 o 
 -15   5   8        9.47       32.03     16.28 o 
 -14   5   8     1062.87      983.82     28.13 o 
 -13   5   8      178.90      180.14     14.43 o 
 -12   5   8       37.85       36.81      8.94 o 
 -11   5   8     1289.20     1261.73     34.18 o 
 -10   5   8      545.06      549.65     15.36 o 
  -9   5   8       45.26       44.99      7.46 o 
  -8   5   8     1665.80     1710.45     20.48 o 
  -7   5   8      114.12      122.58      7.32 o 
  -6   5   8      512.20      548.64     11.88 o 
  -5   5   8      387.70      367.94     10.81 o 
  -4   5   8      302.07      345.29     10.51 o 
  -3   5   8      107.46      141.02      7.06 o 
  -2   5   8      179.11      163.53      7.04 o 
  -1   5   8      744.79      714.78     11.69 o 
   0   5   8      291.81      366.39     12.02 o 
   1   5   8     1632.48     1657.89     25.13 o 
   2   5   8       20.45       30.25      7.79 o 
   3   5   8       19.03       23.58      4.71 o 
   4   5   8      540.89      524.08     15.46 o 
   5   5   8      230.00      260.75     13.18 o 
   6   5   8       11.59       14.37      8.64 o 
   7   5   8      685.93      730.83     22.90 o 
   8   5   8      284.49      338.27     19.86 o 
   9   5   8      433.05      407.79     20.26 o 
  10   5   8      962.93      942.34     27.97 o 
  11   5   8      676.32      675.50     24.75 o 
  12   5   8       23.58       31.40      9.65 o 
  13   5   8       95.52       87.55     12.82 o 
  14   5   8        0.17       17.63      9.45 o 
  15   5   8      199.40      183.02     18.52 o 
  16   5   8       14.33       19.58     10.05 o 
  17   5   8      287.87      274.11     49.91 o 
  18   5   8       22.89       53.86     15.99 o 
  19   5   8        3.62       -4.92     21.29 o 
 -23   6   8      337.77      278.25     31.89 o 
 -22   6   8       72.78      118.14     29.76 o 
 -21   6   8      386.83      393.81     41.61 o 
 -20   6   8       77.73       93.48     18.71 o 
 -19   6   8       32.26       42.08     17.58 o 
 -18   6   8      209.82      208.97     33.84 o 
 -17   6   8      465.78      516.67     51.97 o 
 -16   6   8        0.02        6.22     27.19 o 
 -15   6   8     1729.32     1618.10     50.06 o 
 -14   6   8       34.14       32.63     12.30 o 
 -13   6   8       75.91      101.26     13.27 o 
 -12   6   8      131.40      165.28     17.88 o 
 -11   6   8      185.74      175.16     13.39 o 
 -10   6   8        0.73       -0.80      7.58 o 
  -9   6   8      772.84      771.30     18.51 o 
  -8   6   8        1.51       -2.35      6.28 o 
  -7   6   8     1630.76     1615.17     22.02 o 
  -6   6   8      177.75      202.14      9.66 o 
  -5   6   8     1162.16     1167.04     18.39 o 
  -4   6   8      634.62      692.08     14.35 o 
  -3   6   8      404.90      416.58     11.45 o 
  -2   6   8      263.94      279.90     11.43 o 
  -1   6   8       66.78       84.52      7.28 o 
   0   6   8     1997.07     1925.96     28.74 o 
   1   6   8       33.73       23.59      7.32 o 
   2   6   8        7.78       -5.13      5.13 o 
   3   6   8     2313.50     2212.24     35.04 o 
   4   6   8      209.77      218.15     12.80 o 
   5   6   8      244.24      230.95     16.58 o 
   6   6   8       42.34       47.53      8.15 o 
   7   6   8     1427.93     1428.97     48.95 o 
   8   6   8     1709.39     1609.84     40.11 o 
   9   6   8       60.05       44.73      9.68 o 
  10   6   8      520.93      516.98     24.04 o 
  11   6   8      340.29      349.62     21.51 o 
  12   6   8      246.62      285.75     21.34 o 
  13   6   8        6.02        8.49      8.91 o 
  14   6   8        0.00       15.10     10.52 o 
  15   6   8        2.56       15.73     11.69 o 
  16   6   8      318.34      356.35     26.68 o 
  17   6   8        6.81        3.35     14.65 o 
  18   6   8      250.56      260.44     24.49 o 
 -22   7   8       59.83      137.57     28.18 o 
 -21   7   8        4.52       30.16     19.86 o 
 -20   7   8      108.32       98.02     19.72 o 
 -19   7   8        0.24       50.01     99.14 o 
 -18   7   8       19.08       37.19     13.71 o 
 -17   7   8       92.88      119.48     19.39 o 
 -16   7   8      587.18      494.95     43.25 o 
 -15   7   8       68.22       58.79     17.20 o 
 -14   7   8       26.78       46.28     18.53 o 
 -13   7   8      273.29      263.56     18.23 o 
 -12   7   8        2.97        1.77      7.62 o 
 -11   7   8      752.67      664.92     19.66 o 
 -10   7   8      342.21      337.59     16.32 o 
  -9   7   8        1.41       14.92      6.69 o 
  -8   7   8       75.20       81.21      9.05 o 
  -7   7   8       24.41       24.29      8.45 o 
  -6   7   8        7.66       28.98      6.87 o 
  -5   7   8        0.31        6.91      7.01 o 
  -4   7   8        1.90        5.00      6.06 o 
  -3   7   8      101.68      113.93      9.64 o 
  -2   7   8       77.58       82.33      8.48 o 
  -1   7   8       22.72       25.20      7.52 o 
   0   7   8      350.42      362.78     16.23 o 
   1   7   8      616.22      624.47     16.11 o 
   2   7   8      313.92      292.36     16.70 o 
   3   7   8      240.12      221.53     14.95 o 
   4   7   8       32.68       20.23      8.00 o 
   5   7   8      200.99      180.53     15.40 o 
   6   7   8      927.83      887.35     30.68 o 
   7   7   8       86.59      109.07     13.47 o 
   8   7   8       11.83       13.60      6.94 o 
   9   7   8      795.28      746.15     30.31 o 
  10   7   8       11.59        8.92      7.08 o 
  11   7   8       12.37       18.07      8.23 o 
  12   7   8       35.65       38.53      9.06 o 
  13   7   8        5.73        1.32      7.75 o 
  14   7   8        0.11        1.08      6.37 o 
  15   7   8       22.76       36.18     15.44 o 
  16   7   8       24.14       42.94     12.95 o 
  17   7   8        0.02       24.64     22.95 o 
 -21   8   8      108.09      114.18     27.13 o 
 -20   8   8       12.73      189.62    277.29 o 
 -19   8   8      251.17      223.68     63.49 o 
 -18   8   8        0.29       50.88     32.28 o 
 -17   8   8      255.53      265.50     23.85 o 
 -16   8   8       21.47       26.03     11.89 o 
 -15   8   8        4.22        7.62     16.39 o 
 -14   8   8       31.31       44.19     11.08 o 
 -13   8   8        3.69       26.77     10.12 o 
 -12   8   8      161.41      123.18     14.75 o 
 -11   8   8      114.58      115.89     12.37 o 
 -10   8   8       85.22       94.80     15.90 o 
  -9   8   8      254.29      283.61     17.58 o 
  -8   8   8        3.10       11.02      8.87 o 
  -7   8   8      226.86      207.72     17.06 o 
  -6   8   8      119.57      115.39     14.48 o 
  -5   8   8     1270.63     1283.01     36.34 o 
  -4   8   8       27.74       26.29      8.00 o 
  -3   8   8     2870.67     2791.43     52.04 o 
  -2   8   8     1039.05     1074.50     22.68 o 
  -1   8   8       14.55       27.87     10.01 o 
   0   8   8      576.57      526.64     18.78 o 
   1   8   8       22.02        1.19      7.24 o 
   2   8   8      397.98      390.37     20.20 o 
   3   8   8      309.45      313.31     19.39 o 
   4   8   8      786.51      716.74     25.16 o 
   5   8   8      192.01      187.48     16.99 o 
   6   8   8        0.71        3.50      8.35 o 
   7   8   8        0.27        3.30      8.12 o 
   8   8   8       81.96       82.38     13.87 o 
   9   8   8      103.72       74.61     13.21 o 
  10   8   8        0.12       12.39      9.32 o 
  11   8   8      320.43      326.70     30.46 o 
  12   8   8      137.25      141.59     17.13 o 
  13   8   8        4.15        4.31     12.78 o 
  14   8   8      148.96      136.27     26.99 o 
  15   8   8       47.90       21.71      8.72 o 
 -19   9   8       11.79       26.15     20.08 o 
 -18   9   8      367.58      377.58     35.97 o 
 -17   9   8      281.07      316.81     38.85 o 
 -16   9   8       49.80       61.16     18.12 o 
 -15   9   8      230.29      286.50     27.62 o 
 -14   9   8      282.81      260.75     28.26 o 
 -13   9   8      447.09      400.91     26.46 o 
 -12   9   8       11.27        2.90      9.93 o 
 -11   9   8       22.53       23.89     12.70 o 
 -10   9   8       21.95       13.52     10.30 o 
  -9   9   8        0.03        9.65     10.45 o 
  -8   9   8       68.19       71.12     15.05 o 
  -7   9   8      301.26      308.04     22.78 o 
  -6   9   8        6.44       33.48     11.63 o 
  -5   9   8       17.01       11.22     11.29 o 
  -4   9   8       23.28       26.59     11.08 o 
  -3   9   8       83.92       72.26     14.64 o 
  -2   9   8      151.81      178.78     15.05 o 
  -1   9   8       25.52       33.27      9.73 o 
   0   9   8      373.36      356.63     18.24 o 
   1   9   8        8.90        9.50      8.75 o 
   2   9   8      493.66      481.20     25.24 o 
   3   9   8      109.31      102.24     13.86 o 
   4   9   8       83.42       86.59     12.77 o 
   5   9   8        2.70       10.88      8.91 o 
   6   9   8      512.47      480.27     27.75 o 
   7   9   8       13.84        7.87      9.89 o 
   8   9   8        0.42        3.88      9.57 o 
   9   9   8      243.78      189.71     21.89 o 
  10   9   8      536.07      603.73     31.36 o 
  11   9   8      247.84      304.33     23.28 o 
  12   9   8       11.57       12.17      8.07 o 
  13   9   8        0.38        6.45      7.44 o 
 -16  10   8      185.10      234.58     40.00 o 
 -15  10   8      107.45      123.02     26.79 o 
 -14  10   8        9.12       98.15     28.57 o 
 -13  10   8       22.60      129.58     54.66 o 
 -12  10   8        4.91       31.50     21.89 o 
 -11  10   8       86.09      101.40     30.81 o 
 -10  10   8       10.54      -18.19     37.33 o 
  -9  10   8       11.56        5.33     13.64 o 
  -8  10   8        2.03       22.52     12.09 o 
  -7  10   8      322.06      416.20     26.48 o 
  -6  10   8      646.35      698.26     38.04 o 
  -5  10   8       22.54       27.57     12.41 o 
  -4  10   8       63.12       39.59     12.96 o 
  -3  10   8       55.93       73.55     25.58 o 
  -2  10   8       29.76       13.58     14.81 o 
  -1  10   8      303.97      327.04     26.33 o 
   0  10   8      560.08      635.29     35.25 o 
   1  10   8      301.06      298.38     24.56 o 
   2  10   8       81.86       38.17     12.86 o 
   3  10   8      373.50      361.94     23.75 o 
   4  10   8      387.28      373.71     29.43 o 
   5  10   8       32.66        7.94     12.01 o 
   6  10   8       54.48       67.86     16.33 o 
   7  10   8       10.99       12.04     12.34 o 
   8  10   8       58.42       54.40     19.67 o 
   9  10   8      100.37      104.79     18.92 o 
  10  10   8       59.64       66.15     14.53 o 
 -12  11   8       88.02      128.98     50.58 o 
 -11  11   8        3.99       51.59     27.00 o 
 -10  11   8       32.70        3.08     23.30 o 
  -9  11   8      150.07      210.98     26.24 o 
  -8  11   8      747.29      873.99     39.90 o 
  -7  11   8       37.90       68.48     17.99 o 
  -6  11   8        1.43       30.40     16.35 o 
  -5  11   8       21.28       27.05     16.60 o 
  -4  11   8      146.89      143.05     22.88 o 
  -3  11   8       53.26       59.70     18.21 o 
  -2  11   8      864.87      906.12     40.97 o 
  -1  11   8       11.47       23.23     15.10 o 
   0  11   8       25.04       21.31     21.82 o 
   1  11   8        3.18        9.09     18.49 o 
   2  11   8      721.49      801.73     57.88 o 
   3  11   8      116.23      135.67     25.26 o 
   4  11   8      184.20      157.64     23.53 o 
   5  11   8      107.07      109.10     20.78 o 
   6  11   8        1.84       -1.37     11.57 o 
   7  11   8      530.35      622.66     41.08 o 
  -5  12   8       21.11       26.07     15.86 o 
  -4  12   8        0.03       43.81     18.17 o 
  -3  12   8        0.05        6.45     14.32 o 
  -2  12   8       29.22      110.48     29.45 o 
  -1  12   8        0.59       20.31     18.23 o 
 -27   1   9      148.94      220.63     21.53 o 
 -26   1   9      344.65      398.01     31.47 o 
 -25   1   9       81.15      139.65     29.63 o 
 -24   1   9       78.04      149.62     41.64 o 
 -23   1   9      143.57      140.69     18.69 o 
 -22   1   9       66.44      117.67     18.33 o 
 -21   1   9      449.25      441.87     25.82 o 
 -20   1   9      174.65      207.72     26.77 o 
 -19   1   9       62.34      102.26     18.46 o 
 -18   1   9        0.61       16.92      7.04 o 
 -17   1   9        4.68        6.40      6.44 o 
 -16   1   9        3.56       -5.72      8.60 o 
 -15   1   9       72.07       52.07     19.10 o 
 -14   1   9      357.09      399.32     13.80 o 
 -13   1   9      347.41      345.31     12.75 o 
 -12   1   9       11.16       10.10      5.30 o 
 -11   1   9       35.43       52.45      4.92 o 
 -10   1   9      501.48      513.65      9.43 o 
  -9   1   9       32.94       50.60      4.53 o 
  -8   1   9      530.46      597.80      9.99 o 
  -7   1   9       58.56       47.65      4.47 o 
  -6   1   9       96.30      118.48      5.45 o 
  -5   1   9     2341.34     2389.14     19.80 o 
  -4   1   9      998.72     1013.87     12.97 o 
  -3   1   9       10.35       11.91      2.27 o 
  -2   1   9      974.90     1030.85     10.84 o 
  -1   1   9       69.44       93.07      5.43 o 
   0   1   9      288.72      339.05      5.31 o 
   1   1   9      953.29      955.70     10.39 o 
   2   1   9      913.33      907.39      9.42 o 
   3   1   9      233.04      234.66      6.61 o 
   4   1   9       25.98       17.14      4.17 o 
   5   1   9      260.16      253.17     10.09 o 
   6   1   9      121.05      112.02      8.25 o 
   7   1   9      315.50      340.13     12.69 o 
   8   1   9     1219.00     1146.63     19.94 o 
   9   1   9       72.93       74.92      8.33 o 
  10   1   9       94.64       91.56      8.56 o 
  11   1   9      135.11       82.83     10.13 o 
  12   1   9        2.06       -0.15      6.07 o 
  13   1   9      379.33      328.86     24.89 o 
  14   1   9       20.13       17.39     11.89 o 
  15   1   9        7.68        3.29     11.97 o 
  16   1   9       18.57        5.54     14.77 o 
  17   1   9        1.59       -1.17     16.66 o 
  18   1   9       71.85       58.24     27.41 o 
  19   1   9       21.30       18.50     23.50 o 
  20   1   9       21.18       99.14     70.96 o 
 -26   2   9       12.29       50.24     35.31 o 
 -25   2   9      303.95      351.78     42.68 o 
 -24   2   9       24.15       44.06     19.93 o 
 -23   2   9      111.32      148.92     24.67 o 
 -22   2   9      461.93      424.06     37.42 o 
 -21   2   9      261.48      255.77     34.98 o 
 -20   2   9      220.76      248.56     23.19 o 
 -19   2   9       23.84       34.51     15.03 o 
 -18   2   9        0.47        2.76      7.26 o 
 -17   2   9      358.14      350.79     25.99 o 
 -16   2   9     1539.41     1472.30     43.59 o 
 -15   2   9     1690.27     1634.25     38.44 o 
 -14   2   9      223.76      283.44     16.61 o 
 -13   2   9      537.51      529.30     13.58 o 
 -12   2   9      286.44      321.29     11.83 o 
 -11   2   9     2011.18     2018.22     19.87 o 
 -10   2   9      481.25      552.41     10.71 o 
  -9   2   9     2055.75     1950.01     19.93 o 
  -8   2   9       22.52       37.76      4.54 o 
  -7   2   9     1541.58     1523.36     17.05 o 
  -6   2   9      805.06      801.69     12.11 o 
  -5   2   9      762.76      750.72     11.38 o 
  -4   2   9      533.97      550.61      9.11 o 
  -3   2   9      206.54      186.18      5.42 o 
  -2   2   9     1681.30     1718.59     14.55 o 
  -1   2   9     1688.66     1699.59     19.46 o 
   0   2   9      360.76      381.68      7.90 o 
   1   2   9       65.06       68.96      3.82 o 
   2   2   9        2.77        8.18      2.26 o 
   3   2   9      130.80      133.52      4.63 o 
   4   2   9        0.02        0.22      2.08 o 
   5   2   9        0.21        2.76      3.31 o 
   6   2   9     1447.33     1400.28     26.77 o 
   7   2   9       11.75       12.82      5.98 o 
   8   2   9      333.06      330.59     15.08 o 
   9   2   9        4.29       10.61      6.21 o 
  10   2   9       12.78        5.25      7.19 o 
  11   2   9       90.76       79.46     13.63 o 
  12   2   9      385.34      399.46     21.34 o 
  13   2   9      198.82      199.19     23.12 o 
  14   2   9       70.87       63.25     19.71 o 
  15   2   9      165.04      177.80     27.78 o 
  16   2   9       23.03       29.85     23.11 o 
  17   2   9      133.74      176.58     36.14 o 
  18   2   9       16.98       27.64     28.19 o 
  19   2   9       21.80       47.38     30.40 o 
  20   2   9        1.59       21.74     25.18 o 
 -26   3   9       27.55      139.22     51.78 o 
 -25   3   9       16.69       25.57     26.24 o 
 -24   3   9        0.73        9.95     19.62 o 
 -23   3   9      230.68      176.55     53.13 o 
 -22   3   9       44.65       52.22     18.28 o 
 -21   3   9      113.43       78.37     23.17 o 
 -20   3   9      803.01      649.56     52.13 o 
 -19   3   9      615.63      578.96     55.80 o 
 -18   3   9      180.45       72.23     79.31 o 
 -17   3   9     2754.12     2629.63     68.26 o 
 -16   3   9     4502.19     4288.94     72.11 o 
 -15   3   9      337.30      378.40     22.69 o 
 -14   3   9      740.08      655.63     22.32 o 
 -13   3   9        8.56       11.10      6.53 o 
 -12   3   9       85.94       93.99      8.77 o 
 -11   3   9       40.70       34.88      5.95 o 
 -10   3   9      316.78      264.14      9.21 o 
  -9   3   9      510.93      502.91     10.75 o 
  -8   3   9     3757.74     3966.74     30.52 o 
  -7   3   9        0.13        3.91      3.35 o 
  -6   3   9      164.02      237.07      7.94 o 
  -5   3   9     4255.47     4264.45     29.39 o 
  -4   3   9       36.54       20.41      3.51 o 
  -3   3   9        1.43        3.32      2.72 o 
  -2   3   9     3160.00     3156.62     22.71 o 
  -1   3   9     1700.08     2112.66     18.37 o 
   0   3   9      950.70      940.63     15.85 o 
   1   3   9     3062.07     3184.83     29.19 o 
   2   3   9     6364.01     6303.43     42.64 o 
   3   3   9       29.58       15.24      3.41 o 
   4   3   9       43.31       42.72      4.57 o 
   5   3   9      227.17      206.97      7.17 o 
   6   3   9       17.90       23.01      3.66 o 
   7   3   9     3841.96     3648.04     42.18 o 
   8   3   9      966.83      982.33     22.89 o 
   9   3   9     3149.74     3043.52     42.96 o 
  10   3   9     1691.27     1638.48     62.24 o 
  11   3   9      540.92      546.76     45.40 o 
  12   3   9      714.21      680.29     44.89 o 
  13   3   9       40.02       48.42     18.73 o 
  14   3   9      110.15      116.43     25.96 o 
  15   3   9      218.22      235.28     46.99 o 
  16   3   9      426.38      461.27     50.01 o 
  17   3   9      574.59      468.70     51.55 o 
  18   3   9      108.00      155.32     32.71 o 
  19   3   9       11.19        0.20     25.45 o 
  20   3   9       18.69       17.20     29.21 o 
 -25   4   9       10.90        6.28     98.28 o 
 -24   4   9        0.07       -8.04     20.28 o 
 -23   4   9       11.11        3.63     50.23 o 
 -22   4   9      397.78      332.02    107.24 o 
 -21   4   9      763.64      304.72    310.27 o 
 -20   4   9      117.98      112.57     19.49 o 
 -19   4   9      791.30      663.68     44.39 o 
 -18   4   9     3863.01     3568.11     86.06 o 
 -17   4   9     3151.81     2903.44     75.37 o 
 -16   4   9       41.29       67.77     27.45 o 
 -15   4   9      464.16      478.20     26.44 o 
 -14   4   9        1.21        3.51      8.98 o 
 -13   4   9      221.01      233.10     15.47 o 
 -12   4   9      548.75      551.55     19.35 o 
 -11   4   9       95.43      125.43      9.16 o 
 -10   4   9       48.61       41.41      6.58 o 
  -9   4   9      160.48      140.03      7.36 o 
  -8   4   9     1152.19     1281.18     17.05 o 
  -7   4   9     6676.28     6860.80     46.12 o 
  -6   4   9     2213.63     2214.35     21.67 o 
  -5   4   9      248.31      272.89      8.95 o 
  -4   4   9      502.12      509.46     11.18 o 
  -3   4   9       44.09       87.01      5.44 o 
  -2   4   9      834.46      825.92     10.69 o 
  -1   4   9     3207.05     3229.57     27.95 o 
   0   4   9     5542.62     5710.69     53.45 o 
   1   4   9      115.18      128.17      8.72 o 
   2   4   9       77.90       65.76      6.95 o 
   3   4   9      205.28      216.14      9.45 o 
   4   4   9      452.27      476.44     19.72 o 
   5   4   9       21.61       18.44      5.46 o 
   6   4   9     2895.96     2761.72     36.00 o 
   7   4   9      735.24      739.07     17.14 o 
   8   4   9        6.35       13.10      6.99 o 
   9   4   9      781.77      787.49     25.03 o 
  10   4   9      180.39      191.61     13.90 o 
  11   4   9     1212.29     1138.17     27.65 o 
  12   4   9      563.54      582.95     29.48 o 
  13   4   9      381.21      415.15     16.94 o 
  14   4   9       83.04      133.93     17.98 o 
  15   4   9      373.24      418.58     23.42 o 
  16   4   9       68.59       78.80     10.63 o 
  17   4   9      103.97      105.89     20.84 o 
  18   4   9        0.06        3.46     20.55 o 
  19   4   9        5.93       34.61     27.92 o 
 -25   5   9       24.75        1.59     13.37 o 
 -24   5   9       70.82       95.22     34.79 o 
 -23   5   9      289.55      239.45     92.51 o 
 -22   5   9      201.05      161.88     23.61 o 
 -21   5   9        0.32        4.18     18.19 o 
 -20   5   9     1195.80     1102.04     49.59 o 
 -19   5   9      733.18      673.45     38.83 o 
 -18   5   9       10.52       15.65     12.43 o 
 -17   5   9     1799.34     1748.90     59.98 o 
 -16   5   9     4454.86     4194.56     98.87 o 
 -15   5   9        4.93       12.98     14.96 o 
 -14   5   9     2454.64     2244.04     39.51 o 
 -13   5   9        2.44        3.80      7.40 o 
 -12   5   9      466.15      470.10     14.95 o 
 -11   5   9       76.64       74.42      8.96 o 
 -10   5   9     2075.62     1964.68     28.11 o 
  -9   5   9      384.94      426.88     13.95 o 
  -8   5   9     4959.39     4883.89     37.91 o 
  -7   5   9      896.21      760.20     14.00 o 
  -6   5   9       53.09       24.78      4.67 o 
  -5   5   9      202.89      296.57     10.74 o 
  -4   5   9      358.53      327.10     10.76 o 
  -3   5   9       16.18       20.39      4.40 o 
  -2   5   9      613.33      575.13     11.08 o 
  -1   5   9      158.26      219.35     10.56 o 
   0   5   9        0.39        4.01      5.16 o 
   1   5   9     1699.37     1666.12     25.68 o 
   2   5   9     1817.82     1842.64     27.08 o 
   3   5   9      213.67      256.63     15.11 o 
   4   5   9      833.14      784.59     24.21 o 
   5   5   9      298.20      346.19     21.98 o 
   6   5   9      112.47      128.15     11.90 o 
   7   5   9       40.42       46.75     10.57 o 
   8   5   9     2865.22     2745.77     50.35 o 
   9   5   9      389.22      397.39     19.78 o 
  10   5   9      849.64      854.47     34.87 o 
  11   5   9      547.27      533.15     25.87 o 
  12   5   9       55.23       57.81     10.92 o 
  13   5   9      167.16      133.33     14.60 o 
  14   5   9        0.22        8.71      8.96 o 
  15   5   9      147.52      147.15     16.48 o 
  16   5   9      386.40      445.96     25.31 o 
  17   5   9      119.83      105.25     15.32 o 
  18   5   9       30.88       67.67     17.84 o 
 -24   6   9        2.60       20.78     26.75 o 
 -23   6   9       10.05       24.00     10.87 o 
 -22   6   9      209.42      205.15     52.52 o 
 -21   6   9     1117.25     1024.49    111.19 o 
 -20   6   9       33.42       45.90     35.00 o 
 -19   6   9       61.95       64.18     17.24 o 
 -18   6   9      776.28      767.47     57.85 o 
 -17   6   9      134.52      139.73     40.07 o 
 -16   6   9     1440.29     1438.77     69.37 o 
 -15   6   9     1411.97     1391.49     41.22 o 
 -14   6   9        1.43        0.86      8.24 o 
 -13   6   9      524.67      485.49     22.61 o 
 -12   6   9     2350.70     2241.16     32.72 o 
 -11   6   9      510.36      532.80     18.14 o 
 -10   6   9      578.12      562.64     16.29 o 
  -9   6   9     1844.78     1816.83     28.11 o 
  -8   6   9       81.60       88.74      8.92 o 
  -7   6   9       22.72       30.10      7.48 o 
  -6   6   9      338.08      329.71     11.80 o 
  -5   6   9      307.64      355.07     17.42 o 
  -4   6   9     2325.10     2204.54     27.16 o 
  -3   6   9     2000.31     1956.45     25.63 o 
  -2   6   9      375.17      380.61     13.15 o 
  -1   6   9        3.34        7.09      5.98 o 
   0   6   9     1138.46     1054.75     20.68 o 
   1   6   9      215.83      181.55     12.81 o 
   2   6   9       83.76       70.09      9.36 o 
   3   6   9      584.90      593.62     18.95 o 
   4   6   9      202.66      215.07     14.74 o 
   5   6   9       27.97       41.21      8.93 o 
   6   6   9      271.40      311.66     27.70 o 
   7   6   9      223.72      270.88     29.24 o 
   8   6   9      831.51      811.03     28.23 o 
   9   6   9       24.19       24.95      8.23 o 
  10   6   9      723.94      742.18     28.90 o 
  11   6   9      632.68      613.20     26.89 o 
  12   6   9        5.59       21.45      9.09 o 
  13   6   9       10.41       31.15     11.16 o 
  14   6   9      137.26      130.28     17.38 o 
  15   6   9      257.01      276.73     23.93 o 
  16   6   9      249.28      224.39     22.49 o 
  17   6   9        1.39       22.19     14.38 o 
 -22   7   9      209.55      237.99     82.28 o 
 -21   7   9       13.19       22.92     13.88 o 
 -20   7   9     1644.93     1555.46     64.43 o 
 -19   7   9       49.86       83.87     24.04 o 
 -18   7   9      326.92      366.35     52.53 o 
 -17   7   9      107.57      106.63     18.99 o 
 -16   7   9     1114.95     1139.00     45.31 o 
 -15   7   9        9.65       31.41     18.81 o 
 -14   7   9     3827.97     3594.24     84.82 o 
 -13   7   9      422.35      399.96     22.18 o 
 -12   7   9        5.01        0.54     10.24 o 
 -11   7   9       56.66       54.60      9.27 o 
 -10   7   9      488.19      494.27     17.79 o 
  -9   7   9       14.73       10.14      6.37 o 
  -8   7   9      802.74      829.61     21.97 o 
  -7   7   9      237.00      242.55     15.57 o 
  -6   7   9     2886.91     2835.55     40.18 o 
  -5   7   9        7.20       18.18      9.61 o 
  -4   7   9       42.30       62.70      8.78 o 
  -3   7   9      800.19      815.93     18.94 o 
  -2   7   9     1928.43     1834.59     27.10 o 
  -1   7   9     4068.37     3948.24     46.68 o 
   0   7   9       39.58       43.63      7.51 o 
   1   7   9      959.77      946.14     24.86 o 
   2   7   9      620.12      638.84     21.01 o 
   3   7   9      441.19      377.74     19.20 o 
   4   7   9        0.64       -1.19      6.76 o 
   5   7   9      188.04      234.81     17.74 o 
   6   7   9        8.85        7.70      7.22 o 
   7   7   9      219.63      224.50     18.23 o 
   8   7   9      422.24      462.27     21.72 o 
   9   7   9       41.74       32.18     12.56 o 
  10   7   9      209.28      215.40     23.24 o 
  11   7   9       76.42       89.01     17.16 o 
  12   7   9       32.97       43.30     11.28 o 
  13   7   9        4.38        1.91     13.04 o 
  14   7   9       44.40       45.87     10.79 o 
  15   7   9       11.22       12.41     11.32 o 
  16   7   9      303.41      340.19     35.05 o 
 -21   8   9      813.97      760.19     46.49 o 
 -20   8   9       92.25       94.09     30.94 o 
 -19   8   9       12.29       18.00     13.01 o 
 -18   8   9      741.60      762.27     46.62 o 
 -17   8   9      371.27      379.44     28.34 o 
 -16   8   9      437.15      376.82     30.60 o 
 -15   8   9      372.87      370.13     25.14 o 
 -14   8   9       63.68       48.47     16.97 o 
 -13   8   9      567.58      521.43     25.84 o 
 -12   8   9     1123.64     1033.50     30.65 o 
 -11   8   9      194.26      183.24     15.18 o 
 -10   8   9      126.27      167.70     14.32 o 
  -9   8   9      582.57      581.84     23.65 o 
  -8   8   9       46.83       26.31     10.46 o 
  -7   8   9       69.29       77.00     13.51 o 
  -6   8   9      779.10      816.83     26.78 o 
  -5   8   9      353.44      371.92     23.14 o 
  -4   8   9      764.66      782.52     23.62 o 
  -3   8   9      340.12      360.53     15.77 o 
  -2   8   9       35.98       45.81      9.28 o 
  -1   8   9       12.79       10.04     10.80 o 
   0   8   9      729.90      735.37     20.13 o 
   1   8   9      192.50      163.18     15.39 o 
   2   8   9       57.50       36.09     10.17 o 
   3   8   9      398.21      386.52     21.62 o 
   4   8   9       89.01       80.85     12.17 o 
   5   8   9        6.38       17.74      9.65 o 
   6   8   9       58.96       79.64     13.28 o 
   7   8   9      147.81      167.36     19.03 o 
   8   8   9      394.39      353.98     24.33 o 
   9   8   9      171.46      158.91     16.42 o 
  10   8   9     1021.86      885.65     69.52 o 
  11   8   9      576.85      483.40     24.58 o 
  12   8   9        0.45       -2.55      9.71 o 
  13   8   9        0.53       10.69      9.23 o 
  14   8   9       59.96       48.36     14.59 o 
 -19   9   9        4.63       87.22    144.67 o 
 -18   9   9       96.20      103.13     18.94 o 
 -17   9   9      122.52      155.59     37.51 o 
 -16   9   9      591.03      621.05     41.33 o 
 -15   9   9       63.21      105.07     24.71 o 
 -14   9   9     1021.83     1074.86     46.46 o 
 -13   9   9        2.94       11.11     14.27 o 
 -12   9   9        2.86       15.69     21.39 o 
 -11   9   9      412.73      419.32     23.61 o 
 -10   9   9      478.41      474.46     28.30 o 
  -9   9   9        3.07       21.03     10.80 o 
  -8   9   9      876.12      852.84     31.67 o 
  -7   9   9      132.84      147.17     17.67 o 
  -6   9   9      133.69      148.87     22.23 o 
  -5   9   9        1.25        7.87     15.90 o 
  -4   9   9      151.54      186.46     17.29 o 
  -3   9   9        0.03       10.13     11.42 o 
  -2   9   9       28.52       23.02      9.10 o 
  -1   9   9      357.67      344.63     18.61 o 
   0   9   9        1.50        4.38      8.41 o 
   1   9   9       93.45       98.13     13.12 o 
   2   9   9       13.89       20.87      9.58 o 
   3   9   9       50.44       38.27     11.88 o 
   4   9   9       71.85       59.43     11.73 o 
   5   9   9      182.41      186.63     19.38 o 
   6   9   9       29.76       37.62     11.77 o 
   7   9   9      219.76      210.93     20.05 o 
   8   9   9      229.95      235.73     24.45 o 
   9   9   9       32.02       18.77     12.37 o 
  10   9   9        0.02        5.58      9.49 o 
  11   9   9       29.89        7.19      8.52 o 
  12   9   9      119.14       70.46     22.47 o 
 -16  10   9      334.51      380.14     36.77 o 
 -15  10   9      338.81      434.43     48.65 o 
 -14  10   9      565.08      668.99     74.10 o 
 -13  10   9      246.67      270.81     69.93 o 
 -12  10   9      132.73      167.43     33.25 o 
 -11  10   9        8.69       17.99     23.26 o 
 -10  10   9        3.21        4.68     15.59 o 
  -9  10   9       35.38       39.17     16.73 o 
  -8  10   9       20.61       46.68     12.94 o 
  -7  10   9       17.70       40.56     12.69 o 
  -6  10   9      679.95      622.76     29.35 o 
  -5  10   9      276.45      241.75     20.94 o 
  -4  10   9      170.85      216.26     24.90 o 
  -3  10   9      204.89      179.42     23.60 o 
  -2  10   9      202.01      253.99     26.30 o 
  -1  10   9        3.66       -8.09      9.62 o 
   0  10   9      317.47      327.23     24.14 o 
   1  10   9        3.01       -2.09     12.22 o 
   2  10   9      302.67      293.06     25.36 o 
   3  10   9      189.80      215.79     21.74 o 
   4  10   9      235.20      243.64     22.42 o 
   5  10   9      122.38      168.14     25.67 o 
   6  10   9      302.97      300.88     27.91 o 
   7  10   9      337.30      369.91     31.31 o 
   8  10   9       28.72       35.30     15.23 o 
   9  10   9       17.73       25.52     13.47 o 
  10  10   9      193.11      179.91     21.88 o 
 -12  11   9      212.65      256.89     39.33 o 
 -11  11   9      197.33      269.57     69.37 o 
 -10  11   9        4.58       46.93     25.13 o 
  -9  11   9      123.62      167.04     31.00 o 
  -8  11   9       21.68       28.94     15.60 o 
  -7  11   9      159.58      181.25     24.92 o 
  -6  11   9       12.33       52.13     18.16 o 
  -5  11   9      176.03      163.65     24.37 o 
  -4  11   9        1.01        5.52     13.80 o 
  -3  11   9        6.58       23.62     15.21 o 
  -2  11   9        0.22       13.97     17.02 o 
  -1  11   9        0.43       28.77     22.05 o 
   0  11   9        4.22       11.44     19.03 o 
   1  11   9       18.82        4.12     25.91 o 
   2  11   9       11.50       32.66     22.52 o 
   3  11   9        2.36        4.50     16.93 o 
   4  11   9       33.68       31.90     15.75 o 
   5  11   9      280.35      317.87     30.27 o 
   6  11   9        0.02        6.11     13.05 o 
 -27   0  10        5.87       26.51     25.48 o 
 -26   0  10       36.34      103.67     18.32 o 
 -25   0  10       10.42      198.19     64.65 o 
 -24   0  10       46.88       63.23     18.40 o 
 -23   0  10       34.10       65.14     37.13 o 
 -22   0  10      304.47      222.82     63.75 o 
 -21   0  10       59.10       32.39     37.92 o 
 -20   0  10      221.99      246.32     33.04 o 
 -19   0  10        1.25       40.35     31.43 o 
 -18   0  10        5.57       -6.30     18.82 o 
 -17   0  10      115.10      100.85     19.18 o 
 -16   0  10       65.95       55.49     16.98 o 
 -15   0  10       27.45       21.68     10.68 o 
 -14   0  10       26.86       48.73     11.30 o 
 -13   0  10       16.83       15.80      8.22 o 
 -12   0  10      104.88      105.01      7.56 o 
 -11   0  10      108.95      125.52      8.82 o 
 -10   0  10       82.86      107.83      8.38 o 
  -9   0  10       11.63       15.14      5.31 o 
  -8   0  10       23.10       25.11      5.18 o 
  -7   0  10      272.73      282.52     10.51 o 
  -6   0  10       53.72       39.70      5.96 o 
  -5   0  10      121.97       98.31      8.30 o 
  -4   0  10       13.06        9.52      3.90 o 
  -3   0  10       52.62       56.60      4.54 o 
  -2   0  10       10.35        5.96      4.11 o 
  -1   0  10      140.12      149.97      7.37 o 
   0   0  10       39.70       26.33      4.37 o 
   1   0  10      261.14      262.64      8.00 o 
   2   0  10       61.62       57.50      4.73 o 
   3   0  10       12.86       10.33      4.10 o 
   4   0  10        6.82        5.67      5.40 o 
   5   0  10        2.37        2.80      7.37 o 
   6   0  10      240.37      223.06     14.39 o 
   7   0  10      239.19      219.14     13.75 o 
   8   0  10        5.71       12.88      7.46 o 
   9   0  10       77.12       72.13      9.37 o 
  10   0  10        1.97       -8.69     10.59 o 
  11   0  10       23.64       15.91     13.27 o 
  12   0  10      768.82      644.16     39.97 o 
  13   0  10      319.53      294.43     34.15 o 
  14   0  10       42.03       51.10     18.61 o 
  15   0  10       78.49       73.94     24.83 o 
  16   0  10        4.65       18.17     18.22 o 
  17   0  10       10.04       30.81     51.30 o 
 -27   1  10        0.02      226.83     47.24 o 
 -26   1  10       68.55      105.81     56.75 o 
 -25   1  10        0.33       26.22     13.19 o 
 -24   1  10        0.15        3.95     13.60 o 
 -23   1  10       34.63       53.10     31.90 o 
 -22   1  10       88.55      115.34     45.86 o 
 -21   1  10       73.33       88.26     14.39 o 
 -20   1  10        9.50       13.96      9.32 o 
 -19   1  10        6.99       24.87     42.98 o 
 -18   1  10      142.41      222.28     80.43 o 
 -17   1  10       85.95       81.38     12.91 o 
 -16   1  10       61.08       54.40     11.27 o 
 -15   1  10       25.31       12.86      7.84 o 
 -14   1  10       54.08       58.52      7.69 o 
 -13   1  10        6.62       18.01      6.05 o 
 -12   1  10       41.96       58.16      5.32 o 
 -11   1  10       98.56      122.15      5.89 o 
 -10   1  10       62.19       83.94      5.38 o 
  -9   1  10        0.82        5.65      4.10 o 
  -8   1  10       52.88       51.91      4.82 o 
  -7   1  10      394.83      415.81      8.82 o 
  -6   1  10      353.23      381.65      8.42 o 
  -5   1  10      585.07      590.91      9.77 o 
  -4   1  10       53.97       51.82      3.75 o 
  -3   1  10      129.84      130.82      4.20 o 
  -2   1  10      910.13      976.82     11.73 o 
  -1   1  10      875.60      951.12     12.10 o 
   0   1  10      192.22      239.33      4.96 o 
   1   1  10        0.01        6.27      2.24 o 
   2   1  10       50.62       49.52      3.10 o 
   3   1  10       39.19       36.18      3.87 o 
   4   1  10      126.43      130.61      8.31 o 
   5   1  10      290.15      287.63     11.07 o 
   6   1  10      849.50      847.51     18.07 o 
   7   1  10      854.92      814.48     17.81 o 
   8   1  10      340.63      315.89     12.53 o 
   9   1  10      201.28      181.54     10.32 o 
  10   1  10      223.21      195.38     11.54 o 
  11   1  10      119.10      107.86     11.40 o 
  12   1  10        0.16        8.62      8.81 o 
  13   1  10        0.38        3.71     11.09 o 
  14   1  10        6.11        7.11     12.41 o 
  15   1  10        8.17      -10.70     10.86 o 
  16   1  10       22.42       30.23     15.84 o 
  17   1  10       12.32       27.31     29.41 o 
  18   1  10       79.01       60.32     41.92 o 
 -27   2  10       43.81      110.45     22.98 o 
 -26   2  10       80.53       82.59     70.33 o 
 -25   2  10        7.21      161.04     46.85 o 
 -24   2  10        1.10       27.34     31.48 o 
 -23   2  10       12.46       50.32     14.87 o 
 -22   2  10       20.31       11.61     19.72 o 
 -21   2  10       34.37       18.85     13.59 o 
 -20   2  10        0.04       68.97     35.87 o 
 -19   2  10      129.21      104.29     60.69 o 
 -18   2  10       20.10        8.60      9.77 o 
 -17   2  10       15.38        0.99      8.15 o 
 -16   2  10        0.99        0.91      9.54 o 
 -15   2  10        1.15        4.12      7.89 o 
 -14   2  10        8.00       13.84      7.78 o 
 -13   2  10       58.30       67.59      8.00 o 
 -12   2  10       91.81       93.71      7.15 o 
 -11   2  10       39.41       50.96      4.86 o 
 -10   2  10      318.71      324.86      9.36 o 
  -9   2  10        0.01        2.43      3.22 o 
  -8   2  10       11.12       12.66      3.67 o 
  -7   2  10       46.62       47.43      4.49 o 
  -6   2  10        4.79        6.97      3.35 o 
  -5   2  10       39.62       46.01      4.87 o 
  -4   2  10       12.09        8.74      2.91 o 
  -3   2  10        5.60        3.64      2.20 o 
  -2   2  10        0.68       -1.16      2.36 o 
  -1   2  10       89.40      108.40      6.87 o 
   0   2  10       11.91       12.98      3.07 o 
   1   2  10        0.38       -0.38      1.94 o 
   2   2  10       92.28      100.11      4.82 o 
   3   2  10       68.75       85.66      4.05 o 
   4   2  10        0.57        4.14      2.11 o 
   5   2  10       17.30       19.33      3.98 o 
   6   2  10       13.67        8.45      5.33 o 
   7   2  10       71.30       83.79      9.57 o 
   8   2  10       24.31       15.77      6.61 o 
   9   2  10        2.41        0.00      5.83 o 
  10   2  10        0.85       -2.23      7.23 o 
  11   2  10       92.61       73.91     12.45 o 
  12   2  10       25.96       30.71     13.29 o 
  13   2  10       17.62       10.77     11.90 o 
  14   2  10        1.94       -2.46     13.33 o 
  15   2  10        6.21       23.57     17.36 o 
  16   2  10      146.02      125.15     37.34 o 
  17   2  10        6.04        7.66     22.81 o 
  18   2  10       55.34       37.70     28.29 o 
  19   2  10        3.67       18.16     26.01 o 
  20   2  10      277.53      148.88     50.09 o 
 -26   3  10       92.04      170.84    113.69 o 
 -25   3  10       15.48       79.91     17.44 o 
 -24   3  10       11.03      112.51     22.55 o 
 -23   3  10       54.62      106.98     80.66 o 
 -22   3  10        1.19       11.85      9.73 o 
 -21   3  10       29.10       -9.31     20.89 o 
 -20   3  10       55.28       92.90     23.54 o 
 -19   3  10      336.24      283.10     61.36 o 
 -18   3  10        9.72        8.69     11.33 o 
 -17   3  10      212.34      217.38     34.30 o 
 -16   3  10        0.28        7.16      9.26 o 
 -15   3  10      159.74      174.22     18.89 o 
 -14   3  10       24.43       24.06      8.02 o 
 -13   3  10        4.62        3.84      5.19 o 
 -12   3  10        0.43        4.52      5.11 o 
 -11   3  10      144.61      177.00      9.59 o 
 -10   3  10      570.16      597.89     11.63 o 
  -9   3  10       42.35       46.53      5.18 o 
  -8   3  10      924.30      929.07     14.03 o 
  -7   3  10      595.10      588.68     10.98 o 
  -6   3  10     1284.60     1324.63     15.87 o 
  -5   3  10     1833.89     1803.86     18.27 o 
  -4   3  10     1402.61     1410.89     16.18 o 
  -3   3  10      323.83      335.40      7.63 o 
  -2   3  10     1200.87     1218.40     13.25 o 
  -1   3  10      389.19      422.98     10.28 o 
   0   3  10      340.07      339.87     10.23 o 
   1   3  10       80.52       92.19      5.58 o 
   2   3  10       72.86       83.06      5.26 o 
   3   3  10      160.31      161.29      6.74 o 
   4   3  10       11.82        6.87      2.87 o 
   5   3  10        0.86       -2.25      3.07 o 
   6   3  10       14.18       16.42      4.02 o 
   7   3  10      333.78      321.93     11.32 o 
   8   3  10       45.50       51.75      9.78 o 
   9   3  10      551.91      576.24     21.01 o 
  10   3  10        5.39       -1.83     13.22 o 
  11   3  10       83.70       73.43     20.67 o 
  12   3  10       39.78       39.24     17.82 o 
  13   3  10       23.35       20.33     17.23 o 
  14   3  10      119.68       77.53     24.14 o 
  15   3  10       15.58       10.14     26.73 o 
  16   3  10        9.12       15.77     19.99 o 
  17   3  10       31.08       18.53     22.11 o 
  18   3  10        2.22       31.45     21.08 o 
  19   3  10      304.30      379.66     63.10 o 
 -26   4  10        0.55       31.92     31.15 o 
 -25   4  10        0.68       24.02     85.58 o 
 -24   4  10       15.88       37.10     83.49 o 
 -23   4  10        1.42       51.03     47.90 o 
 -22   4  10        5.40       26.45     22.24 o 
 -21   4  10       45.65       49.20     13.95 o 
 -20   4  10        2.34       31.89     14.09 o 
 -19   4  10       29.24       28.13     13.57 o 
 -18   4  10      315.19      320.18     40.26 o 
 -17   4  10      221.84      232.01     29.40 o 
 -16   4  10        0.07       -8.01     10.08 o 
 -15   4  10      226.26      206.50     16.25 o 
 -14   4  10        4.48       15.10      7.81 o 
 -13   4  10        7.85       -1.79      7.14 o 
 -12   4  10        0.62       -6.05      6.05 o 
 -11   4  10       14.10       11.13      7.61 o 
 -10   4  10      262.58      283.80     10.79 o 
  -9   4  10        0.62       -3.14      3.69 o 
  -8   4  10      617.94      606.56     12.37 o 
  -7   4  10       70.09       70.17      5.56 o 
  -6   4  10      341.52      334.85      9.64 o 
  -5   4  10      147.07      144.95      7.06 o 
  -4   4  10        3.53        1.38      3.33 o 
  -3   4  10       43.65       41.35      4.37 o 
  -2   4  10      147.04      144.38      5.95 o 
  -1   4  10      358.81      391.19      9.17 o 
   0   4  10      332.64      374.46     12.89 o 
   1   4  10       89.76      107.46      8.93 o 
   2   4  10       43.00       37.57      6.58 o 
   3   4  10       67.94       76.06      6.16 o 
   4   4  10        6.53       12.60      5.57 o 
   5   4  10      127.69      140.56     10.35 o 
   6   4  10       50.14       50.13      7.56 o 
   7   4  10      849.63      832.15     23.11 o 
   8   4  10        1.72       -0.42      8.82 o 
   9   4  10        6.95        7.95      7.09 o 
  10   4  10      328.98      327.85     17.20 o 
  11   4  10        0.01       -0.68      6.33 o 
  12   4  10       22.07       23.49      7.48 o 
  13   4  10        0.00       18.14     12.82 o 
  14   4  10       89.95      185.46     30.44 o 
  15   4  10       18.08       37.35     12.67 o 
  16   4  10       71.44       98.09     25.79 o 
  17   4  10        1.21        1.51     21.28 o 
  18   4  10       85.66      113.83     18.37 o 
 -25   5  10        9.42       40.97     85.29 o 
 -24   5  10        0.07       19.82     11.92 o 
 -23   5  10        0.21       -1.28     22.70 o 
 -22   5  10      137.97      125.36     42.89 o 
 -21   5  10      256.53      208.22     27.70 o 
 -20   5  10      401.44      452.35     76.83 o 
 -19   5  10      214.39      206.82     48.54 o 
 -18   5  10      159.49      169.83     24.43 o 
 -17   5  10        6.87        1.09     16.08 o 
 -16   5  10      794.40      795.35     84.02 o 
 -15   5  10      271.50      210.76     18.38 o 
 -14   5  10      115.75      103.52     12.12 o 
 -13   5  10        7.91       10.97      8.42 o 
 -12   5  10       21.76       19.53      7.26 o 
 -11   5  10      236.97      265.44     14.14 o 
 -10   5  10      341.53      388.85     15.76 o 
  -9   5  10       30.90       31.74      5.70 o 
  -8   5  10      698.14      680.91     13.31 o 
  -7   5  10      558.29      552.33     12.37 o 
  -6   5  10      618.46      617.00     16.25 o 
  -5   5  10      958.25      948.12     15.95 o 
  -4   5  10     1258.37     1259.71     17.89 o 
  -3   5  10      173.38      197.66      8.72 o 
  -2   5  10      121.33      157.79      7.94 o 
  -1   5  10      114.69      120.88      8.35 o 
   0   5  10       21.49       10.06      5.28 o 
   1   5  10      751.44      832.65     20.38 o 
   2   5  10      140.79      158.99     11.27 o 
   3   5  10      117.19      114.17     10.32 o 
   4   5  10       28.38       22.03     11.03 o 
   5   5  10       17.50       27.11      7.11 o 
   6   5  10       35.55       22.14     10.27 o 
   7   5  10       32.34       26.22     16.09 o 
   8   5  10      320.20      324.06     22.50 o 
   9   5  10      199.47      200.52     21.92 o 
  10   5  10      114.12       90.65     12.45 o 
  11   5  10        7.34        0.51      7.38 o 
  12   5  10        2.69        7.99      7.92 o 
  13   5  10        0.20       22.68      9.85 o 
  14   5  10       25.47        3.96     14.29 o 
  15   5  10       17.71       21.10      9.61 o 
  16   5  10       58.19       65.32     13.18 o 
  17   5  10       83.25      118.48     26.38 o 
  18   5  10      155.88      217.33     19.42 o 
 -24   6  10        8.62       13.97     13.82 o 
 -23   6  10       25.20       16.47      9.32 o 
 -22   6  10       32.32       75.45     32.44 o 
 -21   6  10       11.17       38.93    109.05 o 
 -20   6  10       77.04       62.00     31.40 o 
 -19   6  10        0.70       -2.90     11.34 o 
 -18   6  10      125.65      108.99     22.20 o 
 -17   6  10        0.28       23.05     13.44 o 
 -16   6  10      209.16      373.52     81.14 o 
 -15   6  10       15.61       19.53      9.84 o 
 -14   6  10       16.62       33.04     13.33 o 
 -13   6  10        6.06       11.95      8.58 o 
 -12   6  10       63.88       69.35      9.26 o 
 -11   6  10       57.34       65.40      8.29 o 
 -10   6  10      110.00      120.04      9.91 o 
  -9   6  10        0.23       -3.65      5.74 o 
  -8   6  10      577.35      581.12     17.29 o 
  -7   6  10       64.56       55.86      6.87 o 
  -6   6  10      335.34      352.82     12.72 o 
  -5   6  10      396.35      453.47     16.95 o 
  -4   6  10      143.20      151.86     11.89 o 
  -3   6  10      176.82      192.05     10.94 o 
  -2   6  10       19.15       19.92      5.59 o 
  -1   6  10        0.02       -1.67      5.47 o 
   0   6  10       13.53       20.98      6.90 o 
   1   6  10        0.81       -4.54      5.69 o 
   2   6  10      301.98      304.89     16.42 o 
   3   6  10      111.44       98.23     10.90 o 
   4   6  10      141.21      146.26     13.83 o 
   5   6  10       29.67       36.26     10.12 o 
   6   6  10      155.46      144.11     12.31 o 
   7   6  10      283.59      282.23     18.10 o 
   8   6  10      184.29      179.99     16.29 o 
   9   6  10        6.01       12.54      7.04 o 
  10   6  10      296.90      312.72     22.03 o 
  11   6  10      103.65       95.55     16.16 o 
  12   6  10       70.21       90.53     14.18 o 
  13   6  10        3.57       21.81     10.02 o 
  14   6  10      177.29      140.74     17.71 o 
  15   6  10       13.21       24.09     11.58 o 
  16   6  10        5.08       18.79     10.69 o 
  17   6  10        1.24        3.40      9.92 o 
 -22   7  10      108.11      133.07     96.45 o 
 -21   7  10        7.36       15.80     11.70 o 
 -20   7  10       43.06       33.87     14.34 o 
 -19   7  10      184.13      176.67     41.02 o 
 -18   7  10       10.81       36.30     50.47 o 
 -17   7  10       64.29       54.32     15.48 o 
 -16   7  10      124.59      130.21     18.04 o 
 -15   7  10       40.15       54.02     14.89 o 
 -14   7  10        0.03       18.75      9.85 o 
 -13   7  10        0.05       11.39      8.99 o 
 -12   7  10       97.19      109.96     11.59 o 
 -11   7  10        0.14        3.83      7.65 o 
 -10   7  10      535.68      553.41     18.38 o 
  -9   7  10      220.49      237.44     16.76 o 
  -8   7  10       54.83       71.32      9.49 o 
  -7   7  10      827.70      848.07     28.56 o 
  -6   7  10      829.86      844.01     23.66 o 
  -5   7  10     1517.83     1466.99     28.49 o 
  -4   7  10      125.84      129.07     10.77 o 
  -3   7  10       17.16       23.90      6.40 o 
  -2   7  10       97.80      106.51     10.32 o 
  -1   7  10      477.05      475.05     17.24 o 
   0   7  10       61.25       64.50      9.78 o 
   1   7  10       48.59       58.83      9.89 o 
   2   7  10       42.16       33.21      8.49 o 
   3   7  10        1.60       -3.08      6.67 o 
   4   7  10      139.72      125.63     14.15 o 
   5   7  10      159.53      141.95     14.63 o 
   6   7  10      336.51      298.45     23.54 o 
   7   7  10      244.14      230.92     25.41 o 
   8   7  10      169.90      174.51     16.76 o 
   9   7  10      159.41      152.52     22.41 o 
  10   7  10        8.16        0.05      7.47 o 
  11   7  10      391.72      445.29     26.55 o 
  12   7  10      250.83      314.27     24.06 o 
  13   7  10       57.58       54.10     16.72 o 
  14   7  10        2.12        5.46     11.71 o 
  15   7  10        0.20      -14.79     14.79 o 
 -21   8  10      100.27       94.15     56.17 o 
 -20   8  10       16.26       48.55     30.98 o 
 -19   8  10      188.72      271.45     65.32 o 
 -18   8  10      111.47      134.13     26.65 o 
 -17   8  10       22.53       29.25     10.69 o 
 -16   8  10      431.00      357.80     24.63 o 
 -15   8  10      161.60      145.69     32.11 o 
 -14   8  10        5.08       21.75     11.39 o 
 -13   8  10        0.60       17.18      9.39 o 
 -12   8  10       19.62       20.96      8.88 o 
 -11   8  10       10.19       16.28      8.64 o 
 -10   8  10       19.01        7.61      9.72 o 
  -9   8  10       19.41       17.94      9.44 o 
  -8   8  10      369.15      367.93     24.18 o 
  -7   8  10        3.65       16.48     10.27 o 
  -6   8  10        3.42        6.62     11.62 o 
  -5   8  10      495.84      528.14     22.90 o 
  -4   8  10      323.96      335.71     18.38 o 
  -3   8  10      116.88      125.23     10.65 o 
  -2   8  10      217.01      205.35     15.26 o 
  -1   8  10        1.23       13.51      7.82 o 
   0   8  10       24.51       22.18      8.86 o 
   1   8  10        6.21        4.04      7.60 o 
   2   8  10      199.49      192.68     16.34 o 
   3   8  10      329.95      276.58     18.95 o 
   4   8  10       53.19       39.82     11.22 o 
   5   8  10      307.56      256.54     19.79 o 
   6   8  10      184.60      173.89     17.32 o 
   7   8  10      162.50      117.86     17.28 o 
   8   8  10      285.93      283.40     24.84 o 
   9   8  10      198.11      233.25     19.20 o 
  10   8  10      109.67      112.61     19.94 o 
  11   8  10       66.47      107.12     11.95 o 
  12   8  10        3.86       22.89      9.00 o 
  13   8  10       34.06       41.57     11.86 o 
  14   8  10       42.31       22.38     11.79 o 
 -19   9  10       26.26       67.77     68.48 o 
 -18   9  10      123.01      158.83     23.79 o 
 -17   9  10      338.97      307.13     48.66 o 
 -16   9  10      120.88      129.03     22.39 o 
 -15   9  10       11.14       44.51     22.39 o 
 -14   9  10      319.46      278.14     30.09 o 
 -13   9  10        1.19       31.51     16.98 o 
 -12   9  10        0.25       -5.11     12.43 o 
 -11   9  10      188.34      193.09     19.51 o 
 -10   9  10       26.00       42.35     13.01 o 
  -9   9  10      185.56      181.73     23.66 o 
  -8   9  10       50.20       51.36     13.21 o 
  -7   9  10       46.12       33.48     12.69 o 
  -6   9  10       89.78      102.03     15.32 o 
  -5   9  10       92.61      100.35     14.71 o 
  -4   9  10        0.00        9.15     10.88 o 
  -3   9  10      101.27      118.29     16.39 o 
  -2   9  10       37.68       41.06     12.14 o 
  -1   9  10       26.02       26.28      8.84 o 
   0   9  10      140.86      128.18     14.60 o 
   1   9  10      221.92      201.40     17.25 o 
   2   9  10       32.48       25.34      9.89 o 
   3   9  10      187.69      158.84     16.23 o 
   4   9  10       51.83       43.48     15.67 o 
   5   9  10       42.94       12.46      9.98 o 
   6   9  10       58.00       40.01     12.22 o 
   7   9  10      124.69      120.63     18.98 o 
   8   9  10       38.96       56.39     14.11 o 
   9   9  10      248.17      236.58     23.33 o 
  10   9  10       46.19       39.00     12.33 o 
  11   9  10      104.29      102.18     16.29 o 
  12   9  10       69.59       75.37     28.21 o 
 -16  10  10        0.28       53.13     32.92 o 
 -15  10  10        2.99       37.84     21.68 o 
 -14  10  10       44.71       51.17     26.72 o 
 -13  10  10       33.29       29.37     46.29 o 
 -12  10  10       45.28      100.80     31.52 o 
 -11  10  10       28.51       39.04     25.50 o 
 -10  10  10      190.03      185.29     26.63 o 
  -9  10  10        0.36        9.31     16.71 o 
  -8  10  10      105.82      113.63     25.75 o 
  -7  10  10      177.85      189.25     19.75 o 
  -6  10  10        1.58        7.00     11.09 o 
  -5  10  10        2.87        6.55     13.80 o 
  -4  10  10       53.46       69.29     17.60 o 
  -3  10  10        0.00        0.94     13.49 o 
  -2  10  10       55.15       72.77     15.56 o 
  -1  10  10       73.89       85.45     19.83 o 
   0  10  10      125.30      136.78     19.88 o 
   1  10  10       27.54       27.63     13.59 o 
   2  10  10       53.39       41.40     13.62 o 
   3  10  10        0.18       -2.82      9.69 o 
   4  10  10        2.70       40.99     14.73 o 
   5  10  10        6.24        7.42     13.11 o 
   6  10  10        4.39       -8.58     10.54 o 
   7  10  10      135.88      125.75     20.29 o 
   8  10  10      200.20      142.28     21.61 o 
   9  10  10      191.00      229.05     25.34 o 
 -12  11  10        1.56       24.16     20.23 o 
 -11  11  10        0.28       -7.43     21.14 o 
 -10  11  10       17.25       13.28     15.98 o 
  -9  11  10      363.47      352.28     51.06 o 
  -8  11  10       57.59       76.74     18.35 o 
  -7  11  10        1.72       42.63     16.64 o 
  -6  11  10      350.03      320.06     31.14 o 
  -5  11  10       22.69       36.99     15.08 o 
  -4  11  10       70.26      103.48     20.59 o 
  -3  11  10        0.92       28.19     21.18 o 
  -2  11  10        5.63       -9.77     17.86 o 
  -1  11  10       94.27      110.68     29.39 o 
   0  11  10        0.01       -9.92     35.52 o 
   1  11  10      103.54      113.67     37.87 o 
   2  11  10       32.53       34.98     19.29 o 
   3  11  10       44.60       39.39     16.42 o 
   4  11  10       20.95       20.73     14.35 o 
   5  11  10       16.82       22.39     19.34 o 
 -27   1  11      136.88      248.84     52.67 o 
 -26   1  11       18.11       92.80     18.91 o 
 -25   1  11        4.98       23.31     82.93 o 
 -24   1  11       28.07       69.86     17.41 o 
 -23   1  11      357.87      350.57     39.25 o 
 -22   1  11        0.51        1.99      9.54 o 
 -21   1  11        0.27       10.09     37.26 o 
 -20   1  11       95.46       94.15     16.68 o 
 -19   1  11        0.03        3.36     25.33 o 
 -18   1  11      126.51      129.17     18.63 o 
 -17   1  11      106.81       99.34     19.46 o 
 -16   1  11       57.07       59.00     11.95 o 
 -15   1  11       13.27       11.01      8.13 o 
 -14   1  11        3.39        7.05      6.76 o 
 -13   1  11        3.72        6.94      4.71 o 
 -12   1  11        7.51       11.01      4.77 o 
 -11   1  11       56.06       88.32      5.51 o 
 -10   1  11       34.03       30.20      4.27 o 
  -9   1  11       28.44       35.88      4.19 o 
  -8   1  11      326.02      364.71      8.92 o 
  -7   1  11      254.93      256.03      7.82 o 
  -6   1  11        6.01        1.08      3.00 o 
  -5   1  11      155.19      188.12      7.51 o 
  -4   1  11       26.67       29.91      2.99 o 
  -3   1  11       85.19      110.96      4.36 o 
  -2   1  11        2.11       -0.15      2.43 o 
  -1   1  11       87.66       75.81      4.59 o 
   0   1  11        4.33        9.68      2.04 o 
   1   1  11      160.66      187.76      5.73 o 
   2   1  11        7.74        6.44      2.20 o 
   3   1  11        5.60       10.83      2.47 o 
   4   1  11      327.82      326.67     12.00 o 
   5   1  11       90.73      103.71      8.36 o 
   6   1  11      244.85      264.77     12.60 o 
   7   1  11       13.31        6.75      5.56 o 
   8   1  11      360.34      366.57     14.20 o 
   9   1  11        0.50       -1.32      5.52 o 
  10   1  11      341.60      342.49     14.83 o 
  11   1  11      642.91      563.61     27.80 o 
  12   1  11      254.91      265.75     23.09 o 
  13   1  11      162.19      175.93     23.02 o 
  14   1  11       11.32       17.33     13.75 o 
  15   1  11       88.66       71.07     19.88 o 
  16   1  11        6.59       26.67     15.42 o 
  17   1  11        0.08       -3.04     17.54 o 
 -27   2  11       30.21       19.04     10.06 o 
 -26   2  11        5.70       37.60     18.66 o 
 -25   2  11        0.91       45.78     43.78 o 
 -24   2  11      194.97      138.80     83.74 o 
 -23   2  11       15.15       14.69     30.67 o 
 -22   2  11       96.21      111.19     30.96 o 
 -21   2  11      272.68      295.95     28.47 o 
 -20   2  11        6.10       12.37     49.90 o 
 -19   2  11      140.90      131.51     23.47 o 
 -18   2  11        9.28        3.90     37.62 o 
 -17   2  11      407.45      405.86     24.90 o 
 -16   2  11      107.67      127.89     14.27 o 
 -15   2  11      367.05      349.55     18.62 o 
 -14   2  11       11.68        3.78      7.81 o 
 -13   2  11       11.56       11.18      6.30 o 
 -12   2  11      871.85      860.95     16.35 o 
 -11   2  11       27.14       28.03      4.48 o 
 -10   2  11       67.14       56.13      5.36 o 
  -9   2  11       11.74        1.16      3.59 o 
  -8   2  11       89.59      101.61      5.91 o 
  -7   2  11      123.92      155.29      7.13 o 
  -6   2  11     2453.09     2517.64     23.22 o 
  -5   2  11       14.93       27.94      3.35 o 
  -4   2  11        0.14        1.10      2.38 o 
  -3   2  11     2402.24     2438.57     17.22 o 
  -2   2  11      423.71      478.75     10.47 o 
  -1   2  11     1087.24     1237.06     16.45 o 
   0   2  11       14.81       21.38      4.59 o 
   1   2  11     1324.66     1282.30     13.95 o 
   2   2  11      230.81      221.34      6.62 o 
   3   2  11        0.99       -0.22      2.37 o 
   4   2  11      890.97      905.38     10.55 o 
   5   2  11      167.74      174.45      7.25 o 
   6   2  11      203.19      211.22     12.59 o 
   7   2  11     2190.93     2078.60     36.04 o 
   8   2  11       55.16       46.80      9.10 o 
   9   2  11       24.53       21.59      8.56 o 
  10   2  11        0.59       -7.87      7.87 o 
  11   2  11      170.24      140.83     20.04 o 
  12   2  11      473.18      540.45     37.48 o 
  13   2  11      520.21      522.66     38.00 o 
  14   2  11      269.88      248.33     29.71 o 
  15   2  11      372.05      402.63     66.46 o 
  16   2  11       28.15       34.97     26.01 o 
  17   2  11       84.81       71.05     46.47 o 
  18   2  11        0.85       36.26     31.96 o 
  19   2  11      163.86       79.44     41.08 o 
 -26   3  11      164.56       51.20     80.27 o 
 -25   3  11      352.51       94.90    145.66 o 
 -24   3  11       28.36       99.51    114.66 o 
 -23   3  11      522.94      532.11     48.39 o 
 -22   3  11       63.87       65.34     21.54 o 
 -21   3  11       96.88      114.80     20.47 o 
 -20   3  11      112.81       96.88     18.64 o 
 -19   3  11     1680.10     1533.83     55.19 o 
 -18   3  11      222.05      199.66     24.05 o 
 -17   3  11     2736.17     2571.37     69.97 o 
 -16   3  11      360.85      388.16     23.16 o 
 -15   3  11      403.04      409.33     21.22 o 
 -14   3  11      387.88      347.43     16.92 o 
 -13   3  11      355.18      390.97     14.18 o 
 -12   3  11       77.11       62.64      7.08 o 
 -11   3  11      918.35      850.76     15.63 o 
 -10   3  11     2684.64     2644.32     25.17 o 
  -9   3  11       24.79       33.84      4.50 o 
  -8   3  11       84.28      101.11      6.44 o 
  -7   3  11        6.44        5.97      3.61 o 
  -6   3  11       12.37       12.36      3.59 o 
  -5   3  11      860.73      894.79     13.69 o 
  -4   3  11     1283.60     1341.49     16.40 o 
  -3   3  11      388.18      392.08      7.33 o 
  -2   3  11     1227.06     1456.27     14.69 o 
  -1   3  11      516.72      615.95     12.39 o 
   0   3  11      231.85      282.35      9.15 o 
   1   3  11     3161.93     3097.11     30.18 o 
   2   3  11     2469.45     2475.40     23.73 o 
   3   3  11       62.20       54.93      5.39 o 
   4   3  11      117.99       98.21      6.90 o 
   5   3  11        5.07        3.53      3.99 o 
   6   3  11     3307.97     3196.93     35.15 o 
   7   3  11      144.54      141.40      9.67 o 
   8   3  11     4391.30     4234.78     64.91 o 
   9   3  11        8.03       10.09      6.51 o 
  10   3  11       28.33       33.99     11.89 o 
  11   3  11        8.27        0.81     13.15 o 
  12   3  11       86.10       88.98     23.96 o 
  13   3  11        5.02        5.35     14.99 o 
  14   3  11      728.60      685.22     51.44 o 
  15   3  11      216.51      272.37     37.96 o 
  16   3  11     1254.54     1391.55    124.31 o 
  17   3  11      178.38      127.75     31.95 o 
  18   3  11      541.79      619.92     86.08 o 
 -26   4  11        0.36      149.59     58.75 o 
 -25   4  11        2.30        9.37     20.69 o 
 -24   4  11      217.27      257.10     50.89 o 
 -23   4  11        0.12       54.04     77.09 o 
 -22   4  11      495.32      461.33     39.41 o 
 -21   4  11       62.32       83.10     25.40 o 
 -20   4  11       13.93       16.44     12.93 o 
 -19   4  11       42.94       25.92     22.43 o 
 -18   4  11       26.81       26.84     13.09 o 
 -17   4  11      416.61      373.42     32.79 o 
 -16   4  11      369.77      415.88     24.41 o 
 -15   4  11     1128.54     1056.49     30.34 o 
 -14   4  11      646.50      622.38     20.64 o 
 -13   4  11      535.41      556.64     17.60 o 
 -12   4  11     1434.81     1420.39     26.71 o 
 -11   4  11      535.96      613.66     17.97 o 
 -10   4  11      152.64      213.37     10.03 o 
  -9   4  11      134.97      158.38      8.33 o 
  -8   4  11       13.58        6.53      4.04 o 
  -7   4  11      289.12      285.66      9.71 o 
  -6   4  11     3248.31     3250.09     27.79 o 
  -5   4  11      292.02      314.51      9.74 o 
  -4   4  11      244.23      304.27      9.26 o 
  -3   4  11      837.90      848.11     11.45 o 
  -2   4  11       25.22       44.64      5.63 o 
  -1   4  11      138.50      179.36     10.67 o 
   0   4  11       66.47       42.38      5.58 o 
   1   4  11        0.18        6.98      4.65 o 
   2   4  11      518.74      559.32     14.24 o 
   3   4  11      353.75      386.24     14.30 o 
   4   4  11     1067.97     1046.27     21.96 o 
   5   4  11     2865.55     2753.49     41.10 o 
   6   4  11     2750.23     2678.89     43.77 o 
   7   4  11     6564.36     6262.09     80.97 o 
   8   4  11     2259.15     2188.88     43.15 o 
   9   4  11        1.57        4.08      6.51 o 
  10   4  11      444.91      417.11     22.54 o 
  11   4  11       90.14      107.69     11.58 o 
  12   4  11      772.11      814.18     23.62 o 
  13   4  11      167.28      194.91     19.97 o 
  14   4  11        3.39       10.46      9.72 o 
  15   4  11      119.08      202.47     21.70 o 
  16   4  11       69.00       65.19     26.56 o 
  17   4  11      155.83      335.15     66.90 o 
  18   4  11      340.18      395.21     29.74 o 
 -25   5  11      154.49      193.73    101.95 o 
 -24   5  11       62.41       51.12     29.36 o 
 -23   5  11     1172.32     1111.99     53.16 o 
 -22   5  11       48.88       20.82     15.02 o 
 -21   5  11       10.50       16.18     16.37 o 
 -20   5  11      223.82      260.65     37.00 o 
 -19   5  11       76.55       88.39     19.01 o 
 -18   5  11      104.56       68.53     31.45 o 
 -17   5  11     1232.44     1188.27     50.32 o 
 -16   5  11      485.13      592.75     51.17 o 
 -15   5  11       26.00       21.69      9.48 o 
 -14   5  11        0.13        2.95      7.68 o 
 -13   5  11       11.23       19.57      7.27 o 
 -12   5  11       10.32       14.28      6.73 o 
 -11   5  11      368.90      349.75     16.29 o 
 -10   5  11      662.13      699.90     17.65 o 
  -9   5  11      524.27      512.11     12.88 o 
  -8   5  11      893.66      852.47     15.02 o 
  -7   5  11      331.15      353.08     11.18 o 
  -6   5  11       33.39       34.29      5.18 o 
  -5   5  11     1050.10     1073.43     16.68 o 
  -4   5  11     1487.84     1427.99     20.06 o 
  -3   5  11      223.79      232.25      9.54 o 
  -2   5  11       95.44      143.49      8.97 o 
  -1   5  11        3.36        8.96      5.38 o 
   0   5  11     1037.25     1021.68     28.07 o 
   1   5  11      813.49      799.27     20.44 o 
   2   5  11     1781.13     1690.76     31.51 o 
   3   5  11       66.98       65.64      9.27 o 
   4   5  11       16.27       19.36     16.43 o 
   5   5  11        3.91        3.55      9.55 o 
   6   5  11     1671.82     1664.56     34.00 o 
   7   5  11      214.10      198.19     16.10 o 
   8   5  11     5364.43     5267.96     73.98 o 
   9   5  11      247.37      227.08     32.56 o 
  10   5  11        1.27       11.79      8.28 o 
  11   5  11      323.08      342.07     20.65 o 
  12   5  11      302.04      387.44     20.78 o 
  13   5  11       18.44       23.23      9.58 o 
  14   5  11     1002.35     1060.09     34.21 o 
  15   5  11      386.44      378.99     33.86 o 
  16   5  11     1094.35     1212.75     37.60 o 
  17   5  11       90.81       95.11     17.79 o 
 -24   6  11       25.22        8.77     20.05 o 
 -23   6  11        7.63       10.89     11.58 o 
 -22   6  11     1305.65     1268.02     57.78 o 
 -21   6  11       57.09       55.30     17.42 o 
 -20   6  11       67.92      100.74     72.90 o 
 -19   6  11      518.95      569.81     45.37 o 
 -18   6  11       68.23       78.64     27.10 o 
 -17   6  11       15.27      -10.20     10.20 o 
 -16   6  11      104.77      144.41     24.47 o 
 -15   6  11      124.90      132.55     15.00 o 
 -14   6  11       75.88       94.47     11.10 o 
 -13   6  11     1084.93     1009.27     22.58 o 
 -12   6  11     1349.01     1308.28     26.34 o 
 -11   6  11      100.90       99.67      9.53 o 
 -10   6  11      663.89      619.23     17.17 o 
  -9   6  11       92.85       86.01      9.78 o 
  -8   6  11     1787.22     1742.09     25.67 o 
  -7   6  11       24.09       44.16      8.13 o 
  -6   6  11      343.38      378.49     18.67 o 
  -5   6  11       36.83       42.83      7.69 o 
  -4   6  11      675.32      642.58     17.87 o 
  -3   6  11      325.60      380.24     13.26 o 
  -2   6  11        4.28        1.29      6.08 o 
  -1   6  11       41.00       34.39      6.81 o 
   0   6  11      316.56      208.17     15.01 o 
   1   6  11      932.59     1034.32     24.89 o 
   2   6  11       93.69       73.21      9.77 o 
   3   6  11      981.00      964.21     25.80 o 
   4   6  11      159.99      122.97     14.52 o 
   5   6  11      192.28      190.09     17.15 o 
   6   6  11      128.34      128.87     14.70 o 
   7   6  11      601.77      648.34     23.41 o 
   8   6  11      275.19      313.14     18.11 o 
   9   6  11     2876.50     2879.44     55.94 o 
  10   6  11        7.17       15.10     13.01 o 
  11   6  11        0.83        3.05      9.51 o 
  12   6  11      487.20      475.53     25.20 o 
  13   6  11      241.07      207.54     33.12 o 
  14   6  11       21.68       25.55     10.98 o 
  15   6  11     1058.42     1076.78     38.95 o 
  16   6  11      289.60      310.71     25.67 o 
 -22   7  11      182.45      222.77     72.79 o 
 -21   7  11      111.54      219.94    160.73 o 
 -20   7  11      484.56      536.31     74.54 o 
 -19   7  11       59.23       54.64     17.63 o 
 -18   7  11       43.85       42.16     37.38 o 
 -17   7  11      286.76      317.60     25.81 o 
 -16   7  11       19.80       11.77     10.19 o 
 -15   7  11      361.91      380.48     25.76 o 
 -14   7  11     1149.94     1085.47     30.95 o 
 -13   7  11      663.95      627.10     20.27 o 
 -12   7  11       20.11       25.49     11.73 o 
 -11   7  11      204.03      221.44     16.46 o 
 -10   7  11     1019.63      999.17     22.89 o 
  -9   7  11      194.49      198.45     15.05 o 
  -8   7  11      362.32      410.58     21.14 o 
  -7   7  11      230.05      228.36     16.88 o 
  -6   7  11        5.01        2.42      7.87 o 
  -5   7  11      181.53      184.34     12.94 o 
  -4   7  11      297.51      339.01     15.35 o 
  -3   7  11     1273.59     1285.62     25.02 o 
  -2   7  11      662.19      580.83     18.41 o 
  -1   7  11      403.47      440.69     15.85 o 
   0   7  11       81.08       58.73      9.82 o 
   1   7  11      746.36      704.82     22.89 o 
   2   7  11     1477.97     1300.30     31.18 o 
   3   7  11      244.35      203.23     16.78 o 
   4   7  11       96.48       88.45     12.68 o 
   5   7  11      567.81      553.79     28.52 o 
   6   7  11      321.98      308.79     24.33 o 
   7   7  11        0.86        2.63      8.74 o 
   8   7  11     2235.23     2186.09     45.19 o 
   9   7  11       29.88       22.65     11.43 o 
  10   7  11        1.10       30.51     13.04 o 
  11   7  11     1546.97     1570.49     38.74 o 
  12   7  11       88.35      110.74     14.05 o 
  13   7  11        1.79       23.17     12.18 o 
  14   7  11      173.80      179.65     19.84 o 
  15   7  11       15.74       39.20     15.44 o 
 -21   8  11      239.92      235.11    151.17 o 
 -20   8  11      396.30      434.22     42.83 o 
 -19   8  11      369.08      478.15     63.93 o 
 -18   8  11       45.33       93.18     77.95 o 
 -17   8  11        7.58       33.73     46.58 o 
 -16   8  11       20.35       35.15     14.31 o 
 -15   8  11       97.96      105.88     13.61 o 
 -14   8  11       23.58       11.93      9.64 o 
 -13   8  11      339.81      309.52     21.07 o 
 -12   8  11      658.90      636.46     25.35 o 
 -11   8  11        8.44       18.54      9.77 o 
 -10   8  11      294.27      306.25     24.23 o 
  -9   8  11       59.11       70.93     14.11 o 
  -8   8  11     1287.71     1286.82     33.35 o 
  -7   8  11      159.70      159.72     15.61 o 
  -6   8  11        0.63        0.87     13.22 o 
  -5   8  11      348.49      356.20     28.15 o 
  -4   8  11      772.85      737.38     21.05 o 
  -3   8  11      169.86      206.76     14.89 o 
  -2   8  11       21.99       23.51      7.92 o 
  -1   8  11       39.23       19.95      9.44 o 
   0   8  11      335.13      281.44     18.78 o 
   1   8  11      340.70      352.59     21.03 o 
   2   8  11       26.94       25.75      9.09 o 
   3   8  11      677.50      719.19     33.50 o 
   4   8  11       78.45       69.37     12.68 o 
   5   8  11      209.01      157.34     16.67 o 
   6   8  11      133.14      126.69     18.00 o 
   7   8  11       98.46      133.60     27.26 o 
   8   8  11      269.12      298.22     25.59 o 
   9   8  11     3039.79     2884.25     63.63 o 
  10   8  11        0.77        3.90      7.82 o 
  11   8  11      100.81      101.77     15.63 o 
  12   8  11       12.01        7.00      6.35 o 
  13   8  11       50.11       18.11     12.80 o 
 -19   9  11       58.09      149.02    137.93 o 
 -18   9  11        4.63       44.01     33.14 o 
 -17   9  11      180.20      259.64     44.51 o 
 -16   9  11        8.44       62.85     16.19 o 
 -15   9  11        8.85       31.54     15.10 o 
 -14   9  11      418.01      461.66     38.98 o 
 -13   9  11      194.92      166.29     31.76 o 
 -12   9  11      118.93      131.80     21.11 o 
 -11   9  11       96.72      101.23     16.13 o 
 -10   9  11       32.39       20.71     13.25 o 
  -9   9  11       15.95       25.42     11.23 o 
  -8   9  11      395.56      406.97     26.07 o 
  -7   9  11      218.36      221.56     24.83 o 
  -6   9  11      108.93      108.32     15.34 o 
  -5   9  11      125.18      124.26     13.98 o 
  -4   9  11      277.09      328.81     25.25 o 
  -3   9  11      158.92      180.30     17.81 o 
  -2   9  11       45.25       57.99     11.28 o 
  -1   9  11       74.24       87.14     12.85 o 
   0   9  11        8.08        7.80      9.05 o 
   1   9  11        4.51        2.42      8.78 o 
   2   9  11      383.09      350.80     21.96 o 
   3   9  11       11.01       16.57      9.44 o 
   4   9  11       25.92       22.83     10.12 o 
   5   9  11       11.05        0.84      9.40 o 
   6   9  11       58.12       54.68     13.66 o 
   7   9  11        8.68        8.75     10.92 o 
   8   9  11     1596.09     1506.71     49.59 o 
   9   9  11      139.28      110.42     18.09 o 
  10   9  11        0.13        4.83      8.48 o 
  11   9  11      208.74      199.58     22.25 o 
 -16  10  11       22.81      106.89     51.60 o 
 -15  10  11      276.39      372.55     44.08 o 
 -14  10  11        7.61       31.19     22.82 o 
 -13  10  11       32.42       17.51     53.40 o 
 -12  10  11       99.94       99.77     31.99 o 
 -11  10  11       54.62       44.44     22.00 o 
 -10  10  11        0.77        9.57     16.21 o 
  -9  10  11       19.60       13.42     16.65 o 
  -8  10  11       83.39       45.92     14.04 o 
  -7  10  11      724.91      731.61     30.94 o 
  -6  10  11       69.16       62.60     17.63 o 
  -5  10  11      294.82      294.76     28.29 o 
  -4  10  11       89.46       72.40     18.65 o 
  -3  10  11       27.80       26.54     17.02 o 
  -2  10  11        0.94       14.58     15.40 o 
  -1  10  11      333.73      395.30     35.50 o 
   0  10  11      182.79      191.06     23.39 o 
   1  10  11        0.81       -6.46     14.96 o 
   2  10  11        0.56       -3.00     10.51 o 
   3  10  11       55.27       49.12     13.72 o 
   4  10  11      425.99      398.47     31.90 o 
   5  10  11       22.53        9.21     12.16 o 
   6  10  11       42.80       31.49     14.76 o 
   7  10  11        7.82       11.29     11.87 o 
   8  10  11      152.16      145.37     30.25 o 
 -12  11  11       57.13      105.03     28.18 o 
 -11  11  11        2.20       51.52     25.36 o 
 -10  11  11      216.98      201.25     29.98 o 
  -9  11  11       15.48       17.48     15.78 o 
  -8  11  11      207.86      206.73     26.14 o 
  -7  11  11      112.60      130.35     22.78 o 
  -6  11  11      176.80      180.49     25.11 o 
  -5  11  11        0.64       15.10     15.03 o 
  -4  11  11        8.55       49.74     23.86 o 
  -3  11  11      446.75      477.25     46.89 o 
  -2  11  11        0.69       36.94     21.53 o 
  -1  11  11      133.33      134.92     31.13 o 
   0  11  11       24.15       33.49     21.93 o 
   1  11  11       30.05       12.66     18.22 o 
   2  11  11      201.71      218.80     32.75 o 
   3  11  11        4.06       12.77     20.49 o 
   4  11  11      270.96      269.70     28.61 o 
 -27   0  12      190.77      256.37     77.18 o 
 -26   0  12       21.47      109.90     48.48 o 
 -25   0  12      114.44      282.52     92.42 o 
 -24   0  12     1383.72     1346.19    137.92 o 
 -23   0  12      886.07      912.97     59.68 o 
 -22   0  12     1203.00     1122.10     64.74 o 
 -21   0  12        2.45       20.86     27.14 o 
 -20   0  12        2.32       26.30     17.59 o 
 -19   0  12     4257.60     3699.59    114.79 o 
 -18   0  12       26.06        6.79     27.92 o 
 -17   0  12      184.63      161.13     23.89 o 
 -16   0  12       89.66       69.36     15.46 o 
 -15   0  12      793.11      559.32     28.41 o 
 -14   0  12      184.64      241.85     20.58 o 
 -13   0  12    11568.64    11525.66    107.06 o 
 -12   0  12    21420.88    21273.28    150.96 o 
 -11   0  12      288.13      384.39     13.39 o 
 -10   0  12      316.89      485.62     14.33 o 
  -9   0  12     7512.34     7922.91     68.39 o 
  -8   0  12    23874.31    25720.08    187.95 o 
  -7   0  12     2374.13     2599.85     32.17 o 
  -6   0  12     9168.56     9102.23     76.37 o 
  -5   0  12     1551.71     1692.60     27.88 o 
  -4   0  12      995.90      821.52     14.08 o 
  -3   0  12     2073.62     2359.55     29.20 o 
  -2   0  12     4201.16     4617.50     72.51 o 
  -1   0  12     5129.39     5715.88     56.87 o 
   0   0  12     7513.15     7784.83     58.41 o 
   1   0  12     1192.34     1140.93     17.45 o 
   2   0  12    17915.45    17753.82    119.27 o 
   3   0  12    13964.27    14514.78     97.68 o 
   4   0  12     7154.93     7722.40     93.18 o 
   5   0  12     1621.87     1972.32     39.17 o 
   6   0  12       78.04       70.51     10.86 o 
   7   0  12    16856.66    16152.19    166.39 o 
   8   0  12     2365.03     2262.13     42.04 o 
   9   0  12     9517.39     8931.65    104.31 o 
  10   0  12     2685.98     2435.31     75.49 o 
  11   0  12      124.26      136.55     24.44 o 
  12   0  12     1519.76     1487.87     61.63 o 
  13   0  12     1143.68     1071.20     74.66 o 
  14   0  12        1.02        8.52     15.98 o 
  15   0  12     1821.21     2166.95    133.43 o 
  16   0  12      420.58      400.62     72.86 o 
 -27   1  12      931.13      748.50    109.20 o 
 -26   1  12      616.65      603.52    167.41 o 
 -25   1  12     1647.55     1181.31    270.87 o 
 -24   1  12      619.33      607.55     43.60 o 
 -23   1  12      616.88      595.05     62.76 o 
 -22   1  12      305.50      258.58     27.03 o 
 -21   1  12      631.31      563.37     34.24 o 
 -20   1  12     1135.80      965.89     40.98 o 
 -19   1  12       35.34       36.93     13.72 o 
 -18   1  12      643.51      564.47     31.87 o 
 -17   1  12     2153.99     1981.24     45.90 o 
 -16   1  12      339.14      280.65     17.50 o 
 -15   1  12      873.71      750.94     30.95 o 
 -14   1  12      391.86      386.07     12.28 o 
 -13   1  12     1904.05     1830.53     23.55 o 
 -12   1  12      561.75      629.04     12.56 o 
 -11   1  12      981.90      758.29     12.88 o 
 -10   1  12     8486.38     8818.65     53.74 o 
  -9   1  12     4392.77     4383.29     33.08 o 
  -8   1  12     7551.52     7366.81     46.57 o 
  -7   1  12    12980.47    13521.31     73.12 o 
  -6   1  12     4325.32     5195.68     35.67 o 
  -5   1  12     2366.36     2649.72     22.60 o 
  -4   1  12       25.08       62.94      3.52 o 
  -3   1  12     8446.51     9486.26     57.59 o 
  -2   1  12        1.66       95.73      7.75 o 
  -1   1  12    11666.20    11900.80     67.22 o 
   0   1  12       82.08       99.50      4.29 o 
   1   1  12     3474.16     3280.43     24.37 o 
   2   1  12     5123.69     5484.84     35.02 o 
   3   1  12     1240.66     1192.44     12.46 o 
   4   1  12      451.36      414.83     13.49 o 
   5   1  12     1490.20     1491.50     24.21 o 
   6   1  12    10322.47     9954.63     86.44 o 
   7   1  12     9852.79     9323.46     82.84 o 
   8   1  12     2083.06     2024.81     30.73 o 
   9   1  12       78.11       86.15      8.56 o 
  10   1  12      851.27      856.82     25.21 o 
  11   1  12     6724.76     6244.10     77.82 o 
  12   1  12      791.87      736.55     39.00 o 
  13   1  12      949.06      919.97     44.32 o 
  14   1  12     1252.51     1488.13     66.89 o 
  15   1  12      872.84      813.68     47.85 o 
  16   1  12      330.28      385.05     40.53 o 
  17   1  12      408.69      372.30     49.65 o 
 -27   2  12      459.73      317.85    147.51 o 
 -26   2  12       29.31       38.48     26.34 o 
 -25   2  12      319.62      346.77     35.11 o 
 -24   2  12     1619.68     1617.68     59.14 o 
 -23   2  12      531.19      567.45     35.48 o 
 -22   2  12      626.49      588.81     45.25 o 
 -21   2  12      122.53      102.28     22.60 o 
 -20   2  12       84.42       50.62     21.64 o 
 -19   2  12     1942.90     1838.77     56.69 o 
 -18   2  12       53.27       33.27     18.30 o 
 -17   2  12       79.87       83.48     13.89 o 
 -16   2  12       78.26       60.90     11.26 o 
 -15   2  12     2995.74     2607.04     43.80 o 
 -14   2  12      264.50      279.91     12.04 o 
 -13   2  12     2334.70     2191.14     27.08 o 
 -12   2  12     3223.40     3128.50     33.15 o 
 -11   2  12      518.61      541.97     12.04 o 
 -10   2  12     1411.32     1694.03     20.25 o 
  -9   2  12     1793.70     1739.38     19.38 o 
  -8   2  12     1932.27     1872.78     19.93 o 
  -7   2  12     5837.27     5662.93     39.24 o 
  -6   2  12     7920.85     7871.08     61.30 o 
  -5   2  12      297.81      314.45      7.63 o 
  -4   2  12      965.24      920.59     10.69 o 
  -3   2  12     2504.56     2520.09     22.57 o 
  -2   2  12     1190.73     1085.89     15.59 o 
  -1   2  12     4759.48     5527.94     40.86 o 
   0   2  12     3144.27     2968.96     26.12 o 
   1   2  12     2380.47     2305.07     21.60 o 
   2   2  12      314.33      270.15      7.99 o 
   3   2  12     1693.79     1693.16     17.87 o 
   4   2  12     1300.58     1298.70     14.41 o 
   5   2  12      175.13      153.86      6.38 o 
   6   2  12      366.06      378.13      9.94 o 
   7   2  12    10247.35     9923.34     91.55 o 
   8   2  12      353.69      352.49     19.31 o 
   9   2  12     4267.43     4058.51     87.78 o 
  10   2  12     1533.95     1432.68     51.97 o 
  11   2  12      848.44      816.84     40.94 o 
  12   2  12     2095.00     1994.46     64.12 o 
  13   2  12      416.00      470.36     39.37 o 
  14   2  12       31.46       30.68     17.08 o 
  15   2  12     1302.69     1387.95     75.36 o 
  16   2  12      358.04      282.40     62.65 o 
  17   2  12      364.89      329.93     69.03 o 
  18   2  12     1051.68     1178.94    104.07 o 
 -26   3  12      202.95      126.49     26.31 o 
 -25   3  12      577.04      529.04     46.01 o 
 -24   3  12      623.64      608.20     66.17 o 
 -23   3  12      451.43      414.80     52.40 o 
 -22   3  12       28.00       29.94     45.25 o 
 -21   3  12      121.73      128.11     54.04 o 
 -20   3  12        0.87       17.21     34.29 o 
 -19   3  12      938.98      856.84     42.11 o 
 -18   3  12      719.56      646.42     45.55 o 
 -17   3  12     2310.32     2261.96     61.75 o 
 -16   3  12     1661.54     1495.62     34.41 o 
 -15   3  12      331.21      293.26     18.61 o 
 -14   3  12      706.44      731.68     18.05 o 
 -13   3  12     3252.95     3010.08     38.68 o 
 -12   3  12      169.38      182.32     10.42 o 
 -11   3  12     1695.01     1495.08     21.12 o 
 -10   3  12     3421.24     3516.37     31.08 o 
  -9   3  12      408.82      444.13     11.22 o 
  -8   3  12      323.97      312.73      9.79 o 
  -7   3  12      214.79      213.15      8.66 o 
  -6   3  12      749.41      725.95     12.50 o 
  -5   3  12     7491.44     7348.94     45.85 o 
  -4   3  12      688.22      781.00     11.32 o 
  -3   3  12      571.66      609.17      9.59 o 
  -2   3  12     4377.82     5025.06     41.54 o 
  -1   3  12      531.04      526.50     12.07 o 
   0   3  12      369.00      428.60     11.72 o 
   1   3  12     2661.45     2434.49     25.91 o 
   2   3  12     3775.52     3758.58     33.37 o 
   3   3  12     1259.41     1231.63     19.03 o 
   4   3  12      595.20      515.94     12.32 o 
   5   3  12       31.30       37.55      6.08 o 
   6   3  12     7674.18     7547.59     81.00 o 
   7   3  12    12172.63    11915.06    114.67 o 
   8   3  12     7379.57     7265.76     95.66 o 
   9   3  12      921.28      913.92     28.69 o 
  10   3  12      185.67      218.35     20.45 o 
  11   3  12      843.71      847.75     40.00 o 
  12   3  12      296.56      345.24     16.79 o 
  13   3  12      321.89      298.07     38.03 o 
  14   3  12     1965.90     1970.64    105.67 o 
  15   3  12      567.96      684.17     59.31 o 
  16   3  12      213.72      204.39     55.76 o 
  17   3  12      467.78      527.91     62.96 o 
  18   3  12       99.34       28.31     30.08 o 
 -26   4  12        3.01       13.36      9.19 o 
 -25   4  12      132.42       92.21     20.44 o 
 -24   4  12     1245.44     1239.31     55.56 o 
 -23   4  12      191.78      232.85     65.91 o 
 -22   4  12      115.59      111.65     29.45 o 
 -21   4  12        1.65       26.48     12.26 o 
 -20   4  12        6.55       -2.57     13.13 o 
 -19   4  12       18.41        6.22     19.87 o 
 -18   4  12      240.86      198.76     30.56 o 
 -17   4  12      131.84      153.98     32.18 o 
 -16   4  12      321.49      374.37     21.47 o 
 -15   4  12     3003.00     2693.25     61.56 o 
 -14   4  12       82.30       66.41      8.31 o 
 -13   4  12      462.94      456.08     17.22 o 
 -12   4  12     1752.07     1756.39     30.43 o 
 -11   4  12      360.16      403.28     15.65 o 
 -10   4  12      124.04      197.64      9.07 o 
  -9   4  12     2058.91     2064.62     23.59 o 
  -8   4  12      941.16      959.22     15.03 o 
  -7   4  12     2353.88     2227.00     22.64 o 
  -6   4  12       41.79       34.20      4.79 o 
  -5   4  12      141.79      142.67      7.41 o 
  -4   4  12        0.51       -3.44      3.44 o 
  -3   4  12      417.16      401.59     10.30 o 
  -2   4  12      110.84       74.78      6.51 o 
  -1   4  12       44.18      101.59      8.41 o 
   0   4  12      870.62      799.35     16.46 o 
   1   4  12       25.14       18.32      4.98 o 
   2   4  12      102.79      125.76     16.19 o 
   3   4  12     1353.02     1347.80     31.45 o 
   4   4  12     1325.91     1269.75     30.64 o 
   5   4  12      497.64      511.78     17.35 o 
   6   4  12     1681.27     1631.77     36.66 o 
   7   4  12     6282.71     6240.19     82.55 o 
   8   4  12       26.76       40.36      9.63 o 
   9   4  12      362.11      340.21     18.58 o 
  10   4  12      770.42      776.55     25.64 o 
  11   4  12       47.60       48.76      9.12 o 
  12   4  12      772.05      820.08     28.41 o 
  13   4  12       13.62       23.94      9.63 o 
  14   4  12      379.18      405.61     18.54 o 
  15   4  12      395.85      555.30     45.48 o 
  16   4  12       34.78       60.79     28.00 o 
  17   4  12      218.61      277.50     39.70 o 
 -25   5  12       35.21       26.01      9.25 o 
 -24   5  12      164.24      174.79     49.39 o 
 -23   5  12        9.76       42.01     24.63 o 
 -22   5  12      176.76      124.11     41.37 o 
 -21   5  12       32.18       33.87     14.10 o 
 -20   5  12      354.69      305.06     59.85 o 
 -19   5  12       67.78       96.85     31.51 o 
 -18   5  12       29.14       30.10     19.53 o 
 -17   5  12     1083.98     1009.20     39.84 o 
 -16   5  12      356.85      293.01     23.93 o 
 -15   5  12      189.75      165.34     19.87 o 
 -14   5  12      720.11      725.03     19.60 o 
 -13   5  12      944.71      913.41     23.83 o 
 -12   5  12      998.83      928.80     22.22 o 
 -11   5  12        3.45       -1.06      6.42 o 
 -10   5  12       16.58       23.46      6.58 o 
  -9   5  12     1360.24     1327.60     22.50 o 
  -8   5  12     2500.05     2416.20     25.20 o 
  -7   5  12       16.69       13.79      4.49 o 
  -6   5  12      289.36      325.71     11.63 o 
  -5   5  12     4254.87     4219.88     37.72 o 
  -4   5  12       60.68       75.34      7.27 o 
  -3   5  12       27.87       41.74      6.50 o 
  -2   5  12      200.67      236.87     12.00 o 
  -1   5  12      510.74      454.17     16.88 o 
   0   5  12      491.32      529.16     17.90 o 
   1   5  12       12.72       23.82      7.04 o 
   2   5  12     2292.11     2247.67     41.34 o 
   3   5  12      391.62      358.53     15.83 o 
   4   5  12      690.50      724.58     34.38 o 
   5   5  12        1.22       19.98      6.89 o 
   6   5  12     5361.37     5353.20     66.20 o 
   7   5  12      186.29      220.17     15.27 o 
   8   5  12      548.57      565.86     24.28 o 
   9   5  12       93.47      121.23     13.80 o 
  10   5  12     1487.99     1499.63     37.73 o 
  11   5  12       33.72       20.52     10.35 o 
  12   5  12       69.79       78.84     12.72 o 
  13   5  12        0.28        5.92      8.51 o 
  14   5  12      757.77      872.14     31.28 o 
  15   5  12      102.74      128.08     22.40 o 
  16   5  12      206.64      304.16     48.62 o 
 -24   6  12       75.90       72.80     25.35 o 
 -23   6  12      380.56      411.67     42.46 o 
 -22   6  12      276.85      265.56     32.80 o 
 -21   6  12        0.05       31.48     37.54 o 
 -20   6  12        1.08       20.46     40.23 o 
 -19   6  12        1.69       17.91     32.45 o 
 -18   6  12        1.84       23.15     32.63 o 
 -17   6  12        6.67       -7.57     12.27 o 
 -16   6  12       71.26      139.20     39.74 o 
 -15   6  12     1311.60     1217.67     36.19 o 
 -14   6  12      116.44      135.35     12.80 o 
 -13   6  12      522.72      540.95     18.91 o 
 -12   6  12       56.02       39.60      8.58 o 
 -11   6  12      114.86      129.63     10.56 o 
 -10   6  12       31.41       33.94      7.32 o 
  -9   6  12      871.40      894.75     21.46 o 
  -8   6  12        5.87        7.01      6.60 o 
  -7   6  12      462.26      496.65     16.12 o 
  -6   6  12      395.11      447.66     17.70 o 
  -5   6  12      503.08      536.19     17.11 o 
  -4   6  12        0.46        3.07      5.60 o 
  -3   6  12       94.59      110.72     10.11 o 
  -2   6  12       94.14      108.20      9.58 o 
  -1   6  12        4.65       -5.20      6.09 o 
   0   6  12      132.01      127.01     11.51 o 
   1   6  12      113.38      114.22     11.29 o 
   2   6  12       41.43       49.84      9.55 o 
   3   6  12        7.91       10.48      6.99 o 
   4   6  12        1.93       -4.13      6.85 o 
   5   6  12       54.17       40.81      9.71 o 
   6   6  12      114.70       81.70     14.50 o 
   7   6  12     1192.51     1179.52     30.67 o 
   8   6  12      538.32      574.39     22.65 o 
   9   6  12      172.42      181.62     15.02 o 
  10   6  12       63.72       55.79     11.23 o 
  11   6  12       28.02       26.73     10.29 o 
  12   6  12      440.48      469.76     25.16 o 
  13   6  12      420.31      482.79     25.90 o 
  14   6  12       47.02       38.06     17.07 o 
  15   6  12      100.27      130.37     20.65 o 
 -22   7  12       74.05       86.88     18.88 o 
 -21   7  12       57.25       93.17     90.44 o 
 -20   7  12       73.83       95.83     20.33 o 
 -19   7  12      327.09      336.73     46.65 o 
 -18   7  12        1.40      -15.39     15.39 o 
 -17   7  12      361.00      344.99     56.33 o 
 -16   7  12      586.05      558.78     28.73 o 
 -15   7  12        1.63       20.68      9.15 o 
 -14   7  12        1.37       14.17      9.09 o 
 -13   7  12       91.25      101.03     11.34 o 
 -12   7  12      583.51      642.02     24.43 o 
 -11   7  12      158.51      169.50     14.13 o 
 -10   7  12       30.70       41.44     10.04 o 
  -9   7  12     1151.90     1128.89     30.51 o 
  -8   7  12       79.53       78.54     11.96 o 
  -7   7  12     1191.13     1148.10     33.84 o 
  -6   7  12      256.62      241.50     14.72 o 
  -5   7  12     2324.91     2317.17     36.12 o 
  -4   7  12      253.07      252.49     13.51 o 
  -3   7  12      194.60      205.80     13.46 o 
  -2   7  12      707.72      743.75     19.89 o 
  -1   7  12        3.18        0.90      6.86 o 
   0   7  12       14.39       11.57      7.86 o 
   1   7  12      271.32      256.10     17.23 o 
   2   7  12      722.90      687.80     25.93 o 
   3   7  12      194.90      175.26     16.54 o 
   4   7  12       27.43       20.30      9.16 o 
   5   7  12      257.70      258.97     22.73 o 
   6   7  12      355.38      276.21     25.35 o 
   7   7  12       29.53       17.45      8.56 o 
   8   7  12      159.87      177.15     18.50 o 
   9   7  12      156.03      162.93     18.63 o 
  10   7  12      263.97      250.42     16.30 o 
  11   7  12       65.32      114.10     15.74 o 
  12   7  12      315.49      347.16     22.59 o 
  13   7  12       19.89       37.24     15.10 o 
  14   7  12      219.89      236.65     22.34 o 
 -21   8  12       45.63       64.80     20.93 o 
 -20   8  12        2.15       48.56    143.04 o 
 -19   8  12        2.37       16.10     36.24 o 
 -18   8  12      509.15      496.58     38.53 o 
 -17   8  12       21.40       32.28     17.42 o 
 -16   8  12       10.03       31.13     21.90 o 
 -15   8  12      429.87      388.60     28.17 o 
 -14   8  12       46.04       26.41     14.62 o 
 -13   8  12      310.01      295.82     19.87 o 
 -12   8  12      102.05      109.11     14.35 o 
 -11   8  12      113.59      127.95     18.01 o 
 -10   8  12       52.27       68.62     15.09 o 
  -9   8  12      172.22      163.40     16.03 o 
  -8   8  12       56.97       50.05     10.89 o 
  -7   8  12      355.09      388.25     22.13 o 
  -6   8  12      192.89      196.39     16.56 o 
  -5   8  12       74.11       53.90     10.36 o 
  -4   8  12       46.23       37.58     10.98 o 
  -3   8  12        0.89        0.94      7.38 o 
  -2   8  12       73.85       56.66      9.21 o 
  -1   8  12        9.34       -6.28      7.82 o 
   0   8  12       49.96       50.79     11.19 o 
   1   8  12       34.43       24.98      8.96 o 
   2   8  12      432.39      394.93     22.79 o 
   3   8  12       56.80       44.79     11.68 o 
   4   8  12      114.43       85.90     19.79 o 
   5   8  12       35.49       22.24      9.63 o 
   6   8  12        2.13        4.52      9.82 o 
   7   8  12      438.80      351.69     27.79 o 
   8   8  12        2.13        0.69      9.52 o 
   9   8  12       55.96       24.91      9.25 o 
  10   8  12       12.87       25.19      8.98 o 
  11   8  12        5.34        0.80      9.76 o 
  12   8  12      141.60      141.36     16.56 o 
 -18   9  12       69.85      117.49     22.12 o 
 -17   9  12       14.81        3.94     31.78 o 
 -16   9  12       67.25       62.54     24.02 o 
 -15   9  12       13.07       24.51     18.22 o 
 -14   9  12       24.64       49.14     28.20 o 
 -13   9  12       28.82       67.18     24.67 o 
 -12   9  12       62.90       48.44     22.22 o 
 -11   9  12      563.73      608.02     31.20 o 
 -10   9  12      107.55      100.36     17.11 o 
  -9   9  12       42.47       42.83     12.82 o 
  -8   9  12       16.88       32.40     13.70 o 
  -7   9  12      352.09      351.95     24.09 o 
  -6   9  12       61.07       76.43     11.93 o 
  -5   9  12       38.92       75.99     15.01 o 
  -4   9  12       14.94       26.72     13.53 o 
  -3   9  12        0.40       15.78      9.62 o 
  -2   9  12      120.85      128.63     16.46 o 
  -1   9  12       38.71       33.16     10.21 o 
   0   9  12      158.39      139.94     15.39 o 
   1   9  12      650.01      629.35     27.70 o 
   2   9  12       15.90        3.31      8.99 o 
   3   9  12       63.17       68.45     13.70 o 
   4   9  12       54.04       66.29     13.39 o 
   5   9  12      116.07      131.21     16.91 o 
   6   9  12        0.04        9.94     11.18 o 
   7   9  12       55.15       72.72     16.61 o 
   8   9  12        9.08       17.71     11.83 o 
   9   9  12        6.33       -7.42      8.73 o 
  10   9  12       48.48       23.96     11.27 o 
 -16  10  12      270.75      442.18    111.75 o 
 -15  10  12       50.48       88.32     27.10 o 
 -14  10  12       23.21       87.79     52.86 o 
 -13  10  12      441.77      506.33     50.76 o 
 -12  10  12      144.82      191.05     31.26 o 
 -11  10  12      316.17      382.25     46.93 o 
 -10  10  12        0.77      -14.82     14.82 o 
  -9  10  12        3.49        2.20     13.05 o 
  -8  10  12       19.81       35.21     12.86 o 
  -7  10  12       37.68       63.90     13.62 o 
  -6  10  12       93.72       84.44     18.94 o 
  -5  10  12        7.69       40.90     16.72 o 
  -4  10  12       56.33       63.40     18.11 o 
  -3  10  12      207.58      263.49     30.46 o 
  -2  10  12      135.27      131.26     24.84 o 
  -1  10  12       70.51      120.48     23.13 o 
   0  10  12       37.61       22.38     20.78 o 
   1  10  12       21.14       17.93     12.37 o 
   2  10  12       62.37       52.53     13.95 o 
   3  10  12       74.32       74.42     15.02 o 
   4  10  12      169.28      139.47     21.27 o 
   5  10  12      452.16      487.14     35.91 o 
   6  10  12      477.60      506.01     36.40 o 
   7  10  12      239.99      281.34     28.11 o 
 -11  11  12      635.43      681.67     37.22 o 
 -10  11  12       11.47       10.50     21.61 o 
  -9  11  12       55.56       62.54     20.62 o 
  -8  11  12      160.44      176.52     28.00 o 
  -7  11  12        0.45       20.51     15.91 o 
  -6  11  12       11.60       18.04     13.39 o 
  -5  11  12      756.12      901.14     64.13 o 
  -4  11  12      119.88      139.82     23.73 o 
  -3  11  12        0.92       13.81     26.26 o 
  -2  11  12      225.88      212.97     34.47 o 
  -1  11  12       29.28        0.62     21.43 o 
   0  11  12       60.28       76.45     23.03 o 
   1  11  12      466.99      498.69     43.93 o 
   2  11  12       58.55       44.05     23.73 o 
   3  11  12      347.87      376.73     32.26 o 
 -27   1  13       16.87       50.10     62.97 o 
 -26   1  13       89.96      112.49     19.73 o 
 -25   1  13      112.09       96.21     18.97 o 
 -24   1  13       28.23       39.27     32.42 o 
 -23   1  13      129.12      119.26     21.18 o 
 -22   1  13      191.12      167.53     23.63 o 
 -21   1  13       37.89       40.53     15.80 o 
 -20   1  13     1113.59      993.99     42.63 o 
 -19   1  13       49.73       54.88     14.57 o 
 -18   1  13        0.02       17.48     13.40 o 
 -17   1  13        7.19       -6.33      7.66 o 
 -16   1  13        8.51        3.96      8.09 o 
 -15   1  13        0.35        0.02      6.03 o 
 -14   1  13      765.72      768.28     18.28 o 
 -13   1  13       92.33      102.27      8.98 o 
 -12   1  13      140.98      140.23      7.33 o 
 -11   1  13        6.50       11.00      4.51 o 
 -10   1  13      145.87      171.01      7.57 o 
  -9   1  13        0.13        4.04      3.44 o 
  -8   1  13      781.24      829.36     13.32 o 
  -7   1  13     1011.55     1010.06     14.41 o 
  -6   1  13      436.60      483.40      9.96 o 
  -5   1  13      214.17      255.30      6.87 o 
  -4   1  13      326.72      359.72      6.39 o 
  -3   1  13        2.84        3.46      4.57 o 
  -2   1  13      120.24      117.92      6.88 o 
  -1   1  13      171.11      192.59      7.44 o 
   0   1  13        9.51        9.19      3.05 o 
   1   1  13       16.28       16.21      3.18 o 
   2   1  13       17.26       13.13      3.08 o 
   3   1  13       74.11       93.17      4.92 o 
   4   1  13       16.60       14.94      3.35 o 
   5   1  13      274.33      271.58     13.35 o 
   6   1  13       20.47       11.83      6.37 o 
   7   1  13       26.94       28.35      7.11 o 
   8   1  13       26.48       21.10      7.45 o 
   9   1  13      140.87      125.57     16.78 o 
  10   1  13       93.31       80.48     15.51 o 
  11   1  13      196.25      173.54     26.86 o 
  12   1  13        5.73       -3.55     12.34 o 
  13   1  13      155.28      182.68     27.96 o 
  14   1  13       97.46       94.45     22.46 o 
  15   1  13        8.98        4.74     15.17 o 
  16   1  13       41.94       47.58     26.65 o 
  17   1  13       86.51       80.84     45.56 o 
 -27   2  13       34.65       36.24     15.30 o 
 -26   2  13       20.28       42.96     69.49 o 
 -25   2  13       59.05       73.89    121.58 o 
 -24   2  13      622.82      537.63     36.88 o 
 -23   2  13      680.48      663.14     40.65 o 
 -22   2  13      162.96      140.17     34.74 o 
 -21   2  13      636.97      637.92     49.58 o 
 -20   2  13        9.24       24.79     26.72 o 
 -19   2  13      845.63      806.87     40.50 o 
 -18   2  13      290.66      316.47     37.28 o 
 -17   2  13        4.74       -0.81      7.80 o 
 -16   2  13       17.13       10.52      9.52 o 
 -15   2  13       72.74       45.81      8.69 o 
 -14   2  13       16.05        6.80      7.49 o 
 -13   2  13      174.67      217.02     11.00 o 
 -12   2  13        2.88        0.60      5.43 o 
 -11   2  13      176.43      209.80      9.21 o 
 -10   2  13       74.36       67.29      5.99 o 
  -9   2  13       27.87       27.00      4.50 o 
  -8   2  13      205.71      215.50      8.70 o 
  -7   2  13     1470.30     1355.63     17.22 o 
  -6   2  13      196.74      266.93      8.69 o 
  -5   2  13        0.93        9.03      3.79 o 
  -4   2  13       65.65       68.71      3.47 o 
  -3   2  13      392.96      411.19     11.53 o 
  -2   2  13      357.95      373.45     11.28 o 
  -1   2  13      101.26      152.23      8.04 o 
   0   2  13      368.00      345.36      9.62 o 
   1   2  13       81.38      102.16      5.99 o 
   2   2  13      124.11      114.73      6.65 o 
   3   2  13       63.71       67.64      5.84 o 
   4   2  13      682.42      688.21     12.48 o 
   5   2  13      735.29      721.88     13.02 o 
   6   2  13       12.57       12.09      5.18 o 
   7   2  13     2587.50     2427.20     46.08 o 
   8   2  13        8.53        2.51     10.56 o 
   9   2  13       30.41       29.84     13.85 o 
  10   2  13      260.55      258.99     28.69 o 
  11   2  13      929.36      814.93     42.25 o 
  12   2  13       92.91      106.00     21.99 o 
  13   2  13        0.08        3.23     18.29 o 
  14   2  13       41.71       59.66     21.42 o 
  15   2  13      195.43      203.50     39.27 o 
  16   2  13       15.89       23.06     30.42 o 
  17   2  13        6.18        7.62     28.08 o 
  18   2  13      491.90      545.03     87.89 o 
 -26   3  13      852.23      930.71     49.50 o 
 -25   3  13        8.15       10.83      9.14 o 
 -24   3  13        0.14        1.39     25.22 o 
 -23   3  13      214.59      173.27     57.93 o 
 -22   3  13       39.40       61.36     49.71 o 
 -21   3  13      544.12      529.19     38.73 o 
 -20   3  13       68.63      113.32     80.19 o 
 -19   3  13      518.93      479.68     35.48 o 
 -18   3  13      146.69      160.82     22.77 o 
 -17   3  13      589.21      554.37     24.04 o 
 -16   3  13        1.88        5.58      8.80 o 
 -15   3  13      134.27      141.82     11.87 o 
 -14   3  13      145.85      173.01     12.12 o 
 -13   3  13      457.88      460.00     17.13 o 
 -12   3  13      983.24      974.35     19.23 o 
 -11   3  13     2151.17     2105.33     24.47 o 
 -10   3  13      726.02      765.02     14.23 o 
  -9   3  13      473.24      520.35     12.15 o 
  -8   3  13       49.43       45.45      5.42 o 
  -7   3  13      377.85      322.63      9.39 o 
  -6   3  13       13.58       10.84      3.04 o 
  -5   3  13     3123.84     3184.62     25.84 o 
  -4   3  13        0.16        5.13      3.57 o 
  -3   3  13      521.36      560.70     12.11 o 
  -2   3  13      280.84      331.56     11.95 o 
  -1   3  13       53.39       42.10      5.21 o 
   0   3  13      193.64      205.21      9.61 o 
   1   3  13     1024.09     1042.71     18.53 o 
   2   3  13      842.49      865.54     15.30 o 
   3   3  13      120.76      116.09      7.94 o 
   4   3  13       21.81       25.33      5.38 o 
   5   3  13     1979.42     1946.73     26.86 o 
   6   3  13       81.13       89.91     10.06 o 
   7   3  13     2087.72     2046.85     51.20 o 
   8   3  13     2737.17     2728.44     41.37 o 
   9   3  13      821.50      791.62     26.80 o 
  10   3  13      195.14      195.88     15.45 o 
  11   3  13      232.68      281.50     21.23 o 
  12   3  13       35.35       43.53     19.94 o 
  13   3  13       88.06      170.60     23.46 o 
  14   3  13        0.28      -17.23     17.23 o 
  15   3  13      265.27      234.70     42.42 o 
  16   3  13      284.26      341.62     71.36 o 
  17   3  13      192.14      204.55     44.03 o 
 -26   4  13       86.69      165.32    163.95 o 
 -25   4  13       86.21       80.47     17.12 o 
 -24   4  13      116.13      166.73     50.87 o 
 -23   4  13      512.09      520.57     43.67 o 
 -22   4  13       11.71       28.46     13.30 o 
 -21   4  13      918.64      865.76     45.20 o 
 -20   4  13       90.80       91.57     28.79 o 
 -19   4  13      482.65      447.53     37.75 o 
 -18   4  13      502.03      528.53     37.19 o 
 -17   4  13     1682.53     1513.04     41.58 o 
 -16   4  13      738.98      789.81     26.62 o 
 -15   4  13     4240.80     3929.75     60.34 o 
 -14   4  13       82.75       87.07      9.76 o 
 -13   4  13     2916.15     2958.08     40.98 o 
 -12   4  13      308.87      342.95     17.01 o 
 -11   4  13     2057.75     2179.99     31.85 o 
 -10   4  13      252.62      284.01     11.25 o 
  -9   4  13      448.65      469.12     12.13 o 
  -8   4  13     1701.83     1658.95     19.61 o 
  -7   4  13     3200.51     2961.41     26.46 o 
  -6   4  13       26.12       31.74      4.07 o 
  -5   4  13       13.85       13.12      4.97 o 
  -4   4  13       26.96       31.11      5.31 o 
  -3   4  13      666.98      641.59     14.91 o 
  -2   4  13     1853.12     1808.12     28.58 o 
  -1   4  13      396.53      471.40     14.71 o 
   0   4  13       65.24       40.09      7.44 o 
   1   4  13       34.94       44.29      7.24 o 
   2   4  13      183.72      222.23     14.73 o 
   3   4  13      334.42      350.21     22.33 o 
   4   4  13       28.63       22.35      8.58 o 
   5   4  13     1439.52     1401.83     38.22 o 
   6   4  13      892.33      934.53     28.32 o 
   7   4  13     4052.80     3949.63     62.66 o 
   8   4  13       30.49       48.64     12.20 o 
   9   4  13      258.05      290.81     17.16 o 
  10   4  13      519.03      521.90     25.93 o 
  11   4  13      862.58      879.26     31.74 o 
  12   4  13      330.92      379.74     31.57 o 
  13   4  13       60.84       79.68     15.06 o 
  14   4  13       74.91       79.50     16.29 o 
  15   4  13      269.47      381.17     41.03 o 
  16   4  13        3.25      -13.02     22.28 o 
  17   4  13       26.86       49.61     44.95 o 
 -25   5  13      330.40      366.08    141.77 o 
 -24   5  13       51.23       44.44     17.28 o 
 -23   5  13      216.82      205.92     44.76 o 
 -22   5  13      105.44      121.05     30.22 o 
 -21   5  13        4.43       28.64     13.03 o 
 -20   5  13       33.77       34.27     16.17 o 
 -19   5  13        4.15       33.03     22.17 o 
 -18   5  13       34.66       78.95     24.50 o 
 -17   5  13      809.03      747.38     36.46 o 
 -16   5  13      254.36      280.53     22.82 o 
 -15   5  13        5.33       18.05     10.40 o 
 -14   5  13        0.35       -2.11      5.84 o 
 -13   5  13      564.35      578.91     18.94 o 
 -12   5  13       74.41       74.55      9.80 o 
 -11   5  13     1116.07     1086.07     24.29 o 
 -10   5  13      456.08      506.52     15.78 o 
  -9   5  13       40.84       28.05      7.86 o 
  -8   5  13      153.35      181.50      8.87 o 
  -7   5  13      311.08      303.54     12.08 o 
  -6   5  13       96.70       89.71     10.30 o 
  -5   5  13     3112.95     2987.58     36.68 o 
  -4   5  13       24.96       24.12      6.24 o 
  -3   5  13       18.86       27.66      6.74 o 
  -2   5  13      114.25       96.20     10.06 o 
  -1   5  13     1044.25     1051.12     26.00 o 
   0   5  13      166.75      167.47     13.15 o 
   1   5  13      672.85      676.80     21.19 o 
   2   5  13     1004.39     1001.00     28.11 o 
   3   5  13      134.57      165.37     16.30 o 
   4   5  13      136.03      151.03     14.40 o 
   5   5  13      705.67      778.31     43.26 o 
   6   5  13       17.89       25.86      8.36 o 
   7   5  13     1687.98     1692.85     34.90 o 
   8   5  13      472.72      484.96     19.81 o 
   9   5  13      142.73      143.47     15.32 o 
  10   5  13      233.18      236.82     18.76 o 
  11   5  13      712.78      778.68     38.11 o 
  12   5  13       10.27       19.42     18.76 o 
  13   5  13      507.68      574.09     33.47 o 
  14   5  13      117.90      158.57     16.62 o 
  15   5  13       63.49       87.45     13.54 o 
  16   5  13       98.93      124.29     21.29 o 
 -24   6  13      214.92      203.54     70.12 o 
 -23   6  13      142.52      141.00     24.61 o 
 -22   6  13        3.64       73.55    119.18 o 
 -21   6  13      572.66      527.88     68.17 o 
 -20   6  13        0.00       18.47     30.97 o 
 -19   6  13       16.99       28.50     29.30 o 
 -18   6  13       83.52       96.74     17.98 o 
 -17   6  13       23.03       26.58     25.61 o 
 -16   6  13      262.58      217.01     27.34 o 
 -15   6  13      431.38      547.53     26.91 o 
 -14   6  13       63.10       83.01     14.86 o 
 -13   6  13     1159.39     1126.10     26.45 o 
 -12   6  13      156.98      170.62     12.10 o 
 -11   6  13       51.01       64.33      9.09 o 
 -10   6  13      267.80      283.39     14.54 o 
  -9   6  13      139.65      154.04     12.09 o 
  -8   6  13     2115.39     1983.61     35.48 o 
  -7   6  13     2278.76     2157.38     36.93 o 
  -6   6  13      809.92      813.26     26.05 o 
  -5   6  13      530.96      565.66     17.69 o 
  -4   6  13      271.51      319.78     14.73 o 
  -3   6  13      133.55      141.72     11.13 o 
  -2   6  13      241.01      238.57     15.13 o 
  -1   6  13       72.49       80.99     10.12 o 
   0   6  13     1372.82     1279.04     28.23 o 
   1   6  13       18.61       36.27      8.87 o 
   2   6  13      357.23      360.66     23.87 o 
   3   6  13     1566.93     1505.97     35.13 o 
   4   6  13       64.20       47.31     10.40 o 
   5   6  13      199.34      245.17     22.88 o 
   6   6  13      880.09      922.07     31.91 o 
   7   6  13     1138.55     1069.43     33.49 o 
   8   6  13       39.98       43.79     15.57 o 
   9   6  13     1204.32     1257.95     32.72 o 
  10   6  13      178.28      172.51     16.06 o 
  11   6  13      254.67      246.24     21.45 o 
  12   6  13      447.00      436.87     24.64 o 
  13   6  13      210.07      253.74     21.86 o 
  14   6  13       81.57      127.51     44.53 o 
  15   6  13      208.92      215.84     22.68 o 
 -22   7  13       34.68       38.94     45.82 o 
 -21   7  13      961.52      912.55    114.61 o 
 -20   7  13        0.81        4.46     20.13 o 
 -19   7  13       50.95       42.04     43.78 o 
 -18   7  13       17.35       13.35     22.09 o 
 -17   7  13       45.23       49.95     19.22 o 
 -16   7  13      320.77      400.26     26.51 o 
 -15   7  13      154.72      168.91     16.38 o 
 -14   7  13      215.14      247.34     22.95 o 
 -13   7  13       89.34       91.46     13.72 o 
 -12   7  13       85.83       83.72     11.28 o 
 -11   7  13      770.75      811.83     34.96 o 
 -10   7  13     1146.58     1139.17     30.06 o 
  -9   7  13      159.88      154.69     14.92 o 
  -8   7  13     2066.23     2109.47     41.53 o 
  -7   7  13     2563.58     2653.48     57.31 o 
  -6   7  13     1593.09     1602.01     30.41 o 
  -5   7  13        4.76       13.40      6.70 o 
  -4   7  13       49.97       51.60      9.37 o 
  -3   7  13        2.19       15.05      7.00 o 
  -2   7  13        2.13        4.78      7.05 o 
  -1   7  13      134.29      172.57     14.33 o 
   0   7  13        0.19        2.18      7.23 o 
   1   7  13      369.09      346.99     20.16 o 
   2   7  13      131.67      100.93     13.43 o 
   3   7  13       85.02       82.40     12.82 o 
   4   7  13      523.38      498.26     29.08 o 
   5   7  13     1151.76     1058.07     37.97 o 
   6   7  13      750.21      669.64     39.39 o 
   7   7  13      889.91      917.32     35.15 o 
   8   7  13       49.71       30.50     11.97 o 
   9   7  13      131.83      153.72     21.28 o 
  10   7  13      674.39      690.44     31.24 o 
  11   7  13      874.34      928.03     31.00 o 
  12   7  13      124.93      180.22     22.63 o 
  13   7  13      183.03      244.24     16.76 o 
 -21   8  13       19.32      132.48    126.04 o 
 -20   8  13       24.89       46.60     27.28 o 
 -19   8  13      177.97      195.67     37.45 o 
 -18   8  13       50.95       89.03     34.72 o 
 -17   8  13      107.52       83.25     28.71 o 
 -16   8  13       87.16      121.06     18.95 o 
 -15   8  13      247.08      261.80     21.75 o 
 -14   8  13       12.48       13.52     10.45 o 
 -13   8  13      207.62      176.32     17.36 o 
 -12   8  13      403.31      405.18     26.68 o 
 -11   8  13       20.69       14.36     10.88 o 
 -10   8  13      167.84      166.92     16.53 o 
  -9   8  13      257.08      322.99     20.94 o 
  -8   8  13      740.49      768.02     32.38 o 
  -7   8  13      838.01      902.43     30.50 o 
  -6   8  13      598.31      609.34     31.38 o 
  -5   8  13      970.99      957.64     48.09 o 
  -4   8  13      236.44      275.49     18.81 o 
  -3   8  13      143.36      147.24     13.05 o 
  -2   8  13       45.09       55.02     11.75 o 
  -1   8  13        5.97        1.75      7.77 o 
   0   8  13      738.42      711.27     34.65 o 
   1   8  13      121.22      159.83     15.70 o 
   2   8  13      116.22      111.12     14.35 o 
   3   8  13      825.35      786.11     30.74 o 
   4   8  13       11.04       22.00      9.89 o 
   5   8  13      521.17      590.88     38.06 o 
   6   8  13      436.03      395.76     29.51 o 
   7   8  13      269.75      232.26     23.57 o 
   8   8  13       10.49        9.34     10.75 o 
   9   8  13      646.05      684.35     40.74 o 
  10   8  13        8.13        8.57      7.79 o 
  11   8  13       41.11        8.97     12.04 o 
 -18   9  13      108.40      184.88     28.65 o 
 -17   9  13      166.01      258.73     34.14 o 
 -16   9  13      222.77      270.24     54.89 o 
 -15   9  13       18.81       53.82     40.31 o 
 -14   9  13       17.22       11.58     24.53 o 
 -13   9  13       84.46       90.45     65.23 o 
 -12   9  13       23.41       33.25     27.36 o 
 -11   9  13      251.13      251.26     24.55 o 
 -10   9  13      249.87      247.64     23.18 o 
  -9   9  13        1.82        4.58     10.08 o 
  -8   9  13       13.62       20.74     10.89 o 
  -7   9  13      256.31      287.07     20.06 o 
  -6   9  13        3.45       15.05     12.91 o 
  -5   9  13     1240.01     1242.46     69.13 o 
  -4   9  13       11.69       10.50     12.39 o 
  -3   9  13       73.57       52.47     24.62 o 
  -2   9  13       11.67        6.34      9.03 o 
  -1   9  13      536.30      584.81     26.98 o 
   0   9  13      200.18      196.77     18.02 o 
   1   9  13      299.17      300.46     21.30 o 
   2   9  13      245.88      268.28     20.44 o 
   3   9  13       91.64       68.09     13.83 o 
   4   9  13        3.77        6.75      9.94 o 
   5   9  13       93.43       93.93     18.72 o 
   6   9  13      388.60      326.00     28.30 o 
   7   9  13      582.90      541.83     42.12 o 
   8   9  13      145.95      164.98     20.11 o 
   9   9  13      102.50       87.41     16.38 o 
 -15  10  13      198.74      238.95     35.65 o 
 -14  10  13        7.11       17.17     32.38 o 
 -13  10  13        4.70       11.06     17.87 o 
 -12  10  13      155.78      183.33     24.16 o 
 -11  10  13       12.08       28.49     21.55 o 
 -10  10  13       36.46       44.37     18.04 o 
  -9  10  13      727.85      770.10     34.59 o 
  -8  10  13      215.79      244.55     21.47 o 
  -7  10  13       61.90       71.54     17.97 o 
  -6  10  13       45.08       63.42     20.81 o 
  -5  10  13      241.76      241.13     26.67 o 
  -4  10  13      206.10      165.76     20.54 o 
  -3  10  13       38.23       65.66     19.80 o 
  -2  10  13      219.32      266.96     31.69 o 
  -1  10  13        0.88       11.69     19.87 o 
   0  10  13        6.93        3.24     13.58 o 
   1  10  13       98.68       75.52     15.77 o 
   2  10  13        2.54        3.42     10.24 o 
   3  10  13        0.13       12.65     12.58 o 
   4  10  13        0.04       10.56     11.39 o 
   5  10  13        0.02       16.90     12.70 o 
   6  10  13       34.35       39.95     17.23 o 
 -10  11  13      126.22      115.40     24.10 o 
  -9  11  13        6.16       11.36     16.62 o 
  -8  11  13       77.21       86.49     22.11 o 
  -7  11  13      426.29      406.40     33.87 o 
  -6  11  13      121.19      159.07     22.84 o 
  -5  11  13      478.30      518.44     51.77 o 
  -4  11  13       11.38       -4.79     17.91 o 
  -3  11  13       64.21       33.47     22.65 o 
  -2  11  13        1.09        5.81     19.75 o 
  -1  11  13      334.66      366.29     44.71 o 
   0  11  13      405.61      427.81     41.65 o 
   1  11  13        5.35       -1.66     17.80 o 
 -27   0  14        0.46      303.08     93.44 o 
 -26   0  14        3.86      112.08     80.68 o 
 -25   0  14        0.03        7.91     27.05 o 
 -24   0  14      185.12      219.65     77.92 o 
 -23   0  14      164.23      155.00     32.98 o 
 -22   0  14      157.55      147.09     60.77 o 
 -21   0  14      419.14      470.85     60.18 o 
 -20   0  14      166.44      176.65     32.09 o 
 -19   0  14      781.21      719.62     89.75 o 
 -18   0  14      258.86      245.26     30.00 o 
 -17   0  14      133.96       97.99     29.64 o 
 -16   0  14       10.71       16.18     12.21 o 
 -15   0  14        0.44        0.42     10.45 o 
 -14   0  14       66.86      105.30     14.20 o 
 -13   0  14        3.92        5.06      8.33 o 
 -12   0  14      443.43      511.78     16.91 o 
 -11   0  14      199.19      226.61     11.75 o 
 -10   0  14      781.19      763.71     18.84 o 
  -9   0  14      405.92      401.03     14.59 o 
  -8   0  14      625.10      555.85     16.47 o 
  -7   0  14      236.25      208.73     13.22 o 
  -6   0  14      553.99      522.43     15.47 o 
  -5   0  14      168.45      151.57      8.13 o 
  -4   0  14        1.78        6.35      4.74 o 
  -3   0  14        0.92        6.48      5.38 o 
  -2   0  14       25.96        6.17      7.82 o 
  -1   0  14       12.79       16.07      5.50 o 
   0   0  14       78.32      101.24      8.85 o 
   1   0  14      140.16      166.65      9.68 o 
   2   0  14        0.67        1.76      4.10 o 
   3   0  14       49.39       53.15      5.80 o 
   4   0  14      513.84      485.27     12.79 o 
   5   0  14      816.29      763.27     28.41 o 
   6   0  14       83.29       83.65     13.21 o 
   7   0  14       41.59       53.43     14.72 o 
   8   0  14      444.15      466.76     78.85 o 
   9   0  14      455.81      375.55     41.81 o 
  10   0  14      183.25      228.39     35.35 o 
  11   0  14       70.36       56.97     21.76 o 
  12   0  14      234.03      281.96     39.86 o 
  13   0  14       24.38       58.11     37.47 o 
  14   0  14        3.54       -2.69     25.91 o 
  15   0  14       56.23       24.01     32.33 o 
  16   0  14       36.51        9.94     31.55 o 
 -27   1  14       13.29       44.96     49.17 o 
 -26   1  14        1.26       49.61     46.14 o 
 -25   1  14      180.92      173.80     86.07 o 
 -24   1  14       12.75       13.68     20.00 o 
 -23   1  14        4.02       14.65     11.99 o 
 -22   1  14        4.32       21.62     53.24 o 
 -21   1  14       19.86       43.02     15.85 o 
 -20   1  14        0.50       -3.53     10.30 o 
 -19   1  14       37.99       16.98     30.57 o 
 -18   1  14       19.23       -0.98      9.01 o 
 -17   1  14       21.43       32.50      9.96 o 
 -16   1  14       39.11       21.38      9.58 o 
 -15   1  14       16.38       10.52      8.02 o 
 -14   1  14      134.70      143.88     11.08 o 
 -13   1  14       21.96       34.66      6.79 o 
 -12   1  14        3.03        5.74      4.50 o 
 -11   1  14        0.28        9.96      4.84 o 
 -10   1  14       27.29       26.94      4.73 o 
  -9   1  14      106.13      118.13      7.03 o 
  -8   1  14        9.17       14.35      3.86 o 
  -7   1  14        2.78        2.97      3.07 o 
  -6   1  14       29.18       29.91      4.58 o 
  -5   1  14       33.74       41.49      3.41 o 
  -4   1  14      230.82      260.21      8.70 o 
  -3   1  14      876.36      946.91     15.79 o 
  -2   1  14      188.50      203.35     10.02 o 
  -1   1  14        4.32        4.94      2.88 o 
   0   1  14      106.31      109.03      5.35 o 
   1   1  14        0.73        1.17      3.00 o 
   2   1  14        2.27        1.99      3.40 o 
   3   1  14        1.13        2.37      3.11 o 
   4   1  14       79.14       84.06      5.70 o 
   5   1  14     1055.13     1039.38     18.71 o 
   6   1  14      777.52      755.24     22.89 o 
   7   1  14       46.85       46.48     11.82 o 
   8   1  14        2.28       -1.74      8.55 o 
   9   1  14       24.65       22.88     10.90 o 
  10   1  14       80.55       55.42     17.97 o 
  11   1  14        7.81       -1.98     13.29 o 
  12   1  14        7.13      -12.41     12.41 o 
  13   1  14        0.60       -5.46     14.26 o 
  14   1  14       82.97      122.53     36.43 o 
  15   1  14       98.22       84.64     22.86 o 
  16   1  14        0.61       12.02     38.64 o 
  17   1  14      205.65      232.09     64.61 o 
 -27   2  14       19.46       14.90     10.90 o 
 -26   2  14       19.12       51.22    100.53 o 
 -25   2  14      130.92      104.74     61.09 o 
 -24   2  14       26.24       48.56     54.22 o 
 -23   2  14      169.69      176.24     89.01 o 
 -22   2  14      286.98      286.11     36.98 o 
 -21   2  14        5.81        6.96     12.13 o 
 -20   2  14      619.03      577.46     43.23 o 
 -19   2  14      113.77      120.17     20.95 o 
 -18   2  14      357.03      345.85     27.02 o 
 -17   2  14      116.29       99.52     13.30 o 
 -16   2  14       28.30       34.63     10.31 o 
 -15   2  14        1.81        2.83      6.55 o 
 -14   2  14       14.80       13.71      8.75 o 
 -13   2  14        3.75       -5.67      6.35 o 
 -12   2  14        5.51        3.34      5.75 o 
 -11   2  14       20.99       29.51      5.37 o 
 -10   2  14       58.70       65.59      6.87 o 
  -9   2  14       98.80       94.86      7.06 o 
  -8   2  14       19.90        8.72      4.01 o 
  -7   2  14       24.80       13.49      3.58 o 
  -6   2  14       23.32       12.37      3.61 o 
  -5   2  14        1.45        1.07      2.58 o 
  -4   2  14      117.35      151.75      7.02 o 
  -3   2  14       96.42      100.49      7.42 o 
  -2   2  14        1.88        8.96      3.63 o 
  -1   2  14       47.31       61.81      5.87 o 
   0   2  14        0.28        7.25      3.68 o 
   1   2  14        1.16        0.83      3.46 o 
   2   2  14        3.90        7.16      3.66 o 
   3   2  14       22.19       22.28      4.59 o 
   4   2  14      725.10      716.77     15.12 o 
   5   2  14     1191.75     1162.91     20.67 o 
   6   2  14      248.30      234.35     10.37 o 
   7   2  14      108.75      114.68     11.81 o 
   8   2  14       72.47       84.45     18.02 o 
   9   2  14       82.36       69.53     18.81 o 
  10   2  14      290.64      292.70     34.28 o 
  11   2  14      182.81      152.92     27.02 o 
  12   2  14        1.02        0.55     13.27 o 
  13   2  14       95.39       97.37     25.47 o 
  14   2  14      115.98       87.58     24.51 o 
  15   2  14       17.48       15.51     21.29 o 
  16   2  14       39.85       49.13     37.59 o 
  17   2  14        3.91       11.85     33.41 o 
 -26   3  14       33.06       56.15    142.25 o 
 -25   3  14      106.84       72.77     19.17 o 
 -24   3  14        2.76       16.45     13.21 o 
 -23   3  14       20.97       15.69     28.60 o 
 -22   3  14        4.56        1.81     19.75 o 
 -21   3  14        1.31        8.85     24.03 o 
 -20   3  14        3.67       10.41     12.30 o 
 -19   3  14       98.22      105.14     35.87 o 
 -18   3  14        3.15       15.12     11.31 o 
 -17   3  14       15.32       11.50      8.91 o 
 -16   3  14        0.85        5.77      6.32 o 
 -15   3  14        0.79        1.71      7.57 o 
 -14   3  14       38.92       34.47      7.97 o 
 -13   3  14       59.62       56.45      9.23 o 
 -12   3  14      113.55      134.33     10.68 o 
 -11   3  14      103.27      104.77      7.55 o 
 -10   3  14       20.76       23.09      4.80 o 
  -9   3  14      129.32      130.20      7.85 o 
  -8   3  14       37.74       35.12      5.67 o 
  -7   3  14        0.24        1.16      3.52 o 
  -6   3  14       53.78       51.66      5.08 o 
  -5   3  14      125.21      126.25      6.16 o 
  -4   3  14        3.17        2.78      3.16 o 
  -3   3  14      205.47      216.84     10.21 o 
  -2   3  14        8.47        5.85      4.31 o 
  -1   3  14       27.19       26.35      5.63 o 
   0   3  14       10.65       14.19      3.50 o 
   1   3  14      116.78      120.04     10.21 o 
   2   3  14       19.32       11.52      4.77 o 
   3   3  14       20.15       14.92      5.11 o 
   4   3  14       33.15       29.87      6.29 o 
   5   3  14      857.83      857.37     23.85 o 
   6   3  14      198.30      197.12     12.15 o 
   7   3  14       73.03       85.38      9.97 o 
   8   3  14        5.48       10.00      7.40 o 
   9   3  14        3.88        9.85      5.21 o 
  10   3  14        8.51       16.50     12.86 o 
  11   3  14        0.16       11.96      8.39 o 
  12   3  14       19.07        1.15     17.70 o 
  13   3  14      211.44      307.98     32.80 o 
  14   3  14       98.85      259.93     62.51 o 
  15   3  14        3.18       -3.20     18.99 o 
  16   3  14        2.49       12.42     34.10 o 
  17   3  14       19.96       34.10     46.51 o 
 -26   4  14       56.43       55.92     71.93 o 
 -25   4  14       34.96       43.21     86.88 o 
 -24   4  14        8.03       45.93    162.08 o 
 -23   4  14       13.34       43.97     23.02 o 
 -22   4  14      107.67      135.39     42.62 o 
 -21   4  14        0.05        1.64     11.17 o 
 -20   4  14      285.16      341.27     33.54 o 
 -19   4  14       33.13       68.51     22.64 o 
 -18   4  14       44.62       30.29     21.03 o 
 -17   4  14       70.63       46.79     16.75 o 
 -16   4  14        1.72        6.04      9.09 o 
 -15   4  14       63.35       59.70     10.41 o 
 -14   4  14      155.24      179.21     13.07 o 
 -13   4  14        0.57        8.22      7.01 o 
 -12   4  14       94.81      114.86     11.48 o 
 -11   4  14       28.29       39.53     12.28 o 
 -10   4  14      494.22      558.95     13.70 o 
  -9   4  14      120.12      127.68      7.97 o 
  -8   4  14      605.67      630.31     12.67 o 
  -7   4  14      310.39      353.78     10.45 o 
  -6   4  14      304.36      338.23     11.25 o 
  -5   4  14      300.04      317.47     11.79 o 
  -4   4  14      755.82      816.61     21.70 o 
  -3   4  14       12.59       16.04      4.89 o 
  -2   4  14       45.91       52.35      8.08 o 
  -1   4  14        3.10        3.20      4.36 o 
   0   4  14       88.01       85.32     10.57 o 
   1   4  14       17.55       18.93      6.56 o 
   2   4  14      304.95      319.52     17.12 o 
   3   4  14      116.48      116.33     15.51 o 
   4   4  14      335.90      374.25     19.37 o 
   5   4  14     1496.73     1494.22     36.69 o 
   6   4  14       19.22       11.83      8.11 o 
   7   4  14      772.86      757.89     22.61 o 
   8   4  14       24.17       39.12      9.59 o 
   9   4  14       34.45       19.39     10.54 o 
  10   4  14       46.77       44.19     13.66 o 
  11   4  14      156.94      122.61     28.15 o 
  12   4  14        2.67       14.97     11.45 o 
  13   4  14       44.22      145.94     41.28 o 
  14   4  14        0.10        6.29     10.68 o 
  15   4  14        5.83       -4.81     26.45 o 
  16   4  14        1.24       -6.03     38.02 o 
 -25   5  14        1.98       28.47     11.82 o 
 -24   5  14       35.97       68.54    116.50 o 
 -23   5  14        0.05       18.10     12.58 o 
 -22   5  14       15.11       48.56     46.20 o 
 -21   5  14       27.98       46.46     15.69 o 
 -20   5  14      475.61      429.84     43.23 o 
 -19   5  14      243.17      228.79     29.39 o 
 -18   5  14        0.64        7.53     18.49 o 
 -17   5  14      112.89      109.43     16.59 o 
 -16   5  14       61.58       66.84     12.80 o 
 -15   5  14       33.19       34.13     10.04 o 
 -14   5  14        5.10        8.24      6.91 o 
 -13   5  14      232.06      243.53     14.63 o 
 -12   5  14        6.13        0.66      6.07 o 
 -11   5  14        2.74       -2.18      6.35 o 
 -10   5  14      143.47      161.83     10.52 o 
  -9   5  14      573.41      586.90     14.78 o 
  -8   5  14      154.37      153.11      9.86 o 
  -7   5  14       35.46       45.87      8.74 o 
  -6   5  14      122.00      125.56     10.22 o 
  -5   5  14      204.49      232.41     12.20 o 
  -4   5  14      225.76      196.10     13.23 o 
  -3   5  14      117.30      130.46      9.78 o 
  -2   5  14       19.86       19.45      8.24 o 
  -1   5  14      108.33       82.84      9.72 o 
   0   5  14       37.73       21.68      8.51 o 
   1   5  14        4.19        0.96      6.27 o 
   2   5  14        1.02        2.14      5.34 o 
   3   5  14       57.98       68.13     12.14 o 
   4   5  14       82.32       94.11     13.59 o 
   5   5  14      163.43      161.36     15.58 o 
   6   5  14       40.09       39.87     12.53 o 
   7   5  14        0.61       11.72     11.07 o 
   8   5  14       13.15        5.86      6.94 o 
   9   5  14        0.63       10.25      6.92 o 
  10   5  14      174.75      178.20     16.82 o 
  11   5  14        3.87       21.54     13.08 o 
  12   5  14        1.55       12.84      8.84 o 
  13   5  14       13.41       60.97     20.89 o 
  14   5  14       53.75       53.22     16.87 o 
  15   5  14       15.61       43.60     25.81 o 
 -24   6  14      181.68      212.91    112.88 o 
 -23   6  14       71.03      121.87     22.67 o 
 -22   6  14        0.92       57.63     52.43 o 
 -21   6  14       65.27      123.99     46.50 o 
 -20   6  14       50.42       51.24     49.26 o 
 -19   6  14       53.53       57.88     15.88 o 
 -18   6  14      315.85      286.77     25.08 o 
 -17   6  14        0.03       14.16     15.62 o 
 -16   6  14        0.35        2.38      9.48 o 
 -15   6  14       29.19       13.39      7.80 o 
 -14   6  14      250.42      247.36     16.20 o 
 -13   6  14        6.74        3.36      6.99 o 
 -12   6  14        0.22       13.81     10.21 o 
 -11   6  14       58.38       69.36      9.49 o 
 -10   6  14      247.83      255.02     15.89 o 
  -9   6  14      400.66      408.64     20.12 o 
  -8   6  14      297.22      314.25     17.17 o 
  -7   6  14      546.26      533.66     18.42 o 
  -6   6  14       22.70       26.43      7.10 o 
  -5   6  14      665.96      647.28     17.65 o 
  -4   6  14       84.29       80.58     10.49 o 
  -3   6  14        1.86       18.03      6.46 o 
  -2   6  14        1.15        3.91      6.41 o 
  -1   6  14        2.11        4.96      6.87 o 
   0   6  14        0.32        4.98      6.83 o 
   1   6  14      204.28      205.93     16.58 o 
   2   6  14      290.98      274.77     18.54 o 
   3   6  14       82.80       76.87     13.10 o 
   4   6  14      389.21      372.97     23.54 o 
   5   6  14       11.22        9.27      7.08 o 
   6   6  14       11.15       14.83      7.18 o 
   7   6  14      121.96      124.44     14.05 o 
   8   6  14      385.81      420.06     23.06 o 
   9   6  14       36.09       53.00     11.47 o 
  10   6  14        9.47       -4.04      9.36 o 
  11   6  14        1.96       19.86     10.41 o 
  12   6  14       17.41       24.73      8.64 o 
  13   6  14       11.12       17.45     10.59 o 
  14   6  14      121.02      128.45     18.43 o 
 -22   7  14      153.17      181.32     28.43 o 
 -21   7  14      261.13      291.01     35.19 o 
 -20   7  14       53.25       43.73     17.88 o 
 -19   7  14       34.72       76.91     76.32 o 
 -18   7  14       27.64       15.75     19.06 o 
 -17   7  14        2.48       27.03     20.22 o 
 -16   7  14      127.76      129.26     14.36 o 
 -15   7  14      279.30      284.65     19.73 o 
 -14   7  14      168.46      176.90     21.15 o 
 -13   7  14       56.69       69.05     10.63 o 
 -12   7  14       17.02       31.83      9.75 o 
 -11   7  14       65.72       78.49     14.41 o 
 -10   7  14      391.98      415.34     23.10 o 
  -9   7  14       30.31       56.58     10.70 o 
  -8   7  14      155.64      137.20     14.45 o 
  -7   7  14        2.72       21.37      8.19 o 
  -6   7  14      380.95      397.15     17.53 o 
  -5   7  14     1378.82     1413.04     32.67 o 
  -4   7  14      576.69      570.18     21.48 o 
  -3   7  14      195.99      214.31     13.41 o 
  -2   7  14       20.18        5.08      7.65 o 
  -1   7  14      312.05      312.81     19.52 o 
   0   7  14        0.35        1.42      7.24 o 
   1   7  14      282.04      274.81     20.19 o 
   2   7  14      161.71      147.14     15.63 o 
   3   7  14       43.00       22.75     10.00 o 
   4   7  14       78.76       76.59     14.52 o 
   5   7  14      153.11      163.29     19.50 o 
   6   7  14       22.20        5.33      8.58 o 
   7   7  14      167.08      174.85     19.82 o 
   8   7  14      115.76      142.39     18.75 o 
   9   7  14        0.02       14.52      8.75 o 
  10   7  14       99.27      114.06     17.88 o 
  11   7  14        7.00       15.87      9.41 o 
  12   7  14        7.60       11.68     11.07 o 
 -20   8  14       79.18       95.14     48.17 o 
 -19   8  14       76.19       46.71     21.58 o 
 -18   8  14       11.05        1.59     39.30 o 
 -17   8  14        2.60       37.18     24.37 o 
 -16   8  14        8.25       72.84     27.93 o 
 -15   8  14       80.43       99.95     22.36 o 
 -14   8  14      538.07      481.54     25.02 o 
 -13   8  14       64.21       96.27     28.06 o 
 -12   8  14        3.97       21.38     11.00 o 
 -11   8  14        8.52        7.91     12.84 o 
 -10   8  14      101.40      121.40     16.86 o 
  -9   8  14       93.36       95.90     17.68 o 
  -8   8  14        3.16       18.73     10.30 o 
  -7   8  14       27.53       40.88     10.19 o 
  -6   8  14      599.66      632.33     31.84 o 
  -5   8  14        0.23       11.02      9.95 o 
  -4   8  14       14.48       21.16      8.89 o 
  -3   8  14      183.18      159.03     17.89 o 
  -2   8  14       12.61        4.82      8.14 o 
  -1   8  14       38.03       28.12      9.84 o 
   0   8  14       11.48       12.61      9.05 o 
   1   8  14      123.53       99.75     13.41 o 
   2   8  14        9.58       13.22      9.99 o 
   3   8  14       31.08       31.14     10.99 o 
   4   8  14      188.27      170.26     20.71 o 
   5   8  14       46.13       26.12     12.75 o 
   6   8  14       73.16       65.12     14.64 o 
   7   8  14        5.89       -5.44      8.10 o 
   8   8  14       39.39       35.03     12.61 o 
   9   8  14      343.45      370.71     27.93 o 
  10   8  14       15.57        4.04     12.54 o 
  11   8  14        0.01        9.69     20.53 o 
 -18   9  14       23.70       10.18     34.57 o 
 -17   9  14       19.75       50.48     28.93 o 
 -16   9  14        5.60       36.68     26.63 o 
 -15   9  14       21.74       82.00     23.85 o 
 -14   9  14        0.23        8.80     45.47 o 
 -13   9  14      296.43      298.75     28.50 o 
 -12   9  14        0.73       65.82     37.33 o 
 -11   9  14        4.96       -3.18     14.38 o 
 -10   9  14       41.38       45.42     25.49 o 
  -9   9  14       87.65       92.90     16.85 o 
  -8   9  14       20.22       15.95     10.62 o 
  -7   9  14       74.00       63.70     15.38 o 
  -6   9  14        1.36      -11.35     11.35 o 
  -5   9  14        2.05        0.03     11.30 o 
  -4   9  14       32.29       20.54     12.50 o 
  -3   9  14       49.35       68.05     16.72 o 
  -2   9  14       35.56       58.45     11.69 o 
  -1   9  14        0.01       -1.66      9.13 o 
   0   9  14      220.23      220.25     18.68 o 
   1   9  14        1.85       29.84     10.19 o 
   2   9  14       44.27       45.84     12.60 o 
   3   9  14        3.49        5.75      9.60 o 
   4   9  14       78.70       84.93     14.63 o 
   5   9  14       32.34       12.16     11.28 o 
   6   9  14        3.78        4.24     10.37 o 
   7   9  14      267.12      260.69     25.64 o 
   8   9  14      105.43      113.55     18.22 o 
 -15  10  14      135.90      168.10     29.95 o 
 -14  10  14       21.29      192.88    162.04 o 
 -13  10  14       21.83       59.66     36.70 o 
 -12  10  14       14.15       27.47     22.40 o 
 -11  10  14      206.23      217.58     40.88 o 
 -10  10  14       36.88       10.81     18.03 o 
  -9  10  14       85.57       75.51     15.93 o 
  -8  10  14        0.08       -2.91     14.24 o 
  -7  10  14       38.18       29.48     22.62 o 
  -6  10  14      615.82      640.65     38.32 o 
  -5  10  14       90.16      118.69     18.43 o 
  -4  10  14        0.64       -1.31     16.22 o 
  -3  10  14      284.98      284.78     33.69 o 
  -2  10  14       16.33       21.69     17.88 o 
  -1  10  14       22.41       -5.52     13.81 o 
   0  10  14       35.47       13.26     14.22 o 
   1  10  14        3.13       16.78     12.01 o 
   2  10  14        6.71        9.59     11.21 o 
   3  10  14       47.13       41.91     15.62 o 
   4  10  14        3.92        5.25     11.19 o 
   5  10  14       25.93       33.27     12.54 o 
  -9  11  14        3.02       20.08     16.60 o 
  -8  11  14        3.17       14.30     16.34 o 
  -7  11  14       70.98       86.30     18.74 o 
  -6  11  14       23.64       35.21     15.52 o 
  -5  11  14       52.41       53.55     20.56 o 
  -4  11  14      135.85      198.78     33.77 o 
  -3  11  14       10.51        7.22     20.29 o 
  -2  11  14       57.98       88.01     27.48 o 
  -1  11  14        0.86        5.55     30.26 o 
   0  11  14        5.99       18.13     28.28 o 
 -27   1  15        1.53      115.52     72.17 o 
 -26   1  15       10.78       15.51     51.24 o 
 -25   1  15       70.58       76.51     67.96 o 
 -24   1  15        5.28       34.91     14.23 o 
 -23   1  15       63.88       23.43     24.56 o 
 -22   1  15       69.90       73.89     24.75 o 
 -21   1  15      382.83      392.05     36.84 o 
 -20   1  15       15.04       57.66     41.23 o 
 -19   1  15       28.31       29.05     23.73 o 
 -18   1  15      122.00      115.99     13.48 o 
 -17   1  15       15.83       17.73      9.00 o 
 -16   1  15      193.93      212.91     11.96 o 
 -15   1  15        2.19       10.26      7.02 o 
 -14   1  15      651.85      604.58     20.32 o 
 -13   1  15        1.86        3.03      6.81 o 
 -12   1  15        9.98       24.07      5.35 o 
 -11   1  15       69.55       80.44      7.13 o 
 -10   1  15      111.04      116.40      7.32 o 
  -9   1  15      190.34      185.19      8.57 o 
  -8   1  15      634.43      626.78     12.37 o 
  -7   1  15      109.05      112.77      6.73 o 
  -6   1  15       91.69       91.08      4.82 o 
  -5   1  15        0.03       -0.20      2.82 o 
  -4   1  15      257.09      280.75     10.79 o 
  -3   1  15       14.14       15.02      4.23 o 
  -2   1  15      523.80      522.67     15.32 o 
  -1   1  15      136.02      162.43      7.39 o 
   0   1  15       52.99       74.51      6.12 o 
   1   1  15       21.86       28.10      4.62 o 
   2   1  15       15.27       21.11      4.48 o 
   3   1  15      220.89      220.48      8.99 o 
   4   1  15      663.04      643.08     15.87 o 
   5   1  15      298.21      286.42     11.13 o 
   6   1  15       61.62       61.07      8.87 o 
   7   1  15       46.81       27.55     10.83 o 
   8   1  15        6.95       11.62     10.17 o 
   9   1  15       48.02       24.24     12.14 o 
  10   1  15      232.93      237.79     37.94 o 
  11   1  15       74.23       44.76     21.42 o 
  12   1  15      142.56      109.71     24.56 o 
  13   1  15        6.31       18.62     16.47 o 
  14   1  15      145.34      161.50     29.91 o 
  15   1  15        6.44        2.28     22.51 o 
  16   1  15      422.28      471.06     59.92 o 
 -27   2  15       78.04       37.42     18.44 o 
 -26   2  15        0.01        1.43     16.17 o 
 -25   2  15       60.32       71.00     17.24 o 
 -24   2  15       43.22       60.10     51.97 o 
 -23   2  15      142.99      131.37     21.63 o 
 -22   2  15      104.16      120.90     26.99 o 
 -21   2  15     1092.33     1109.41     69.68 o 
 -20   2  15       53.05       77.73     64.36 o 
 -19   2  15        8.82       19.00     12.91 o 
 -18   2  15      231.95      209.31     19.71 o 
 -17   2  15        0.15       10.19      8.85 o 
 -16   2  15       33.12       57.45      8.96 o 
 -15   2  15      385.13      357.52     18.26 o 
 -14   2  15       80.15       99.97     12.12 o 
 -13   2  15      123.70      198.24     13.76 o 
 -12   2  15       73.35       82.33      8.04 o 
 -11   2  15      274.41      277.88      9.85 o 
 -10   2  15      199.02      205.13      8.86 o 
  -9   2  15      614.87      591.66     12.60 o 
  -8   2  15      203.35      216.23      9.11 o 
  -7   2  15      749.41      747.78     12.36 o 
  -6   2  15        3.46       -2.18      3.11 o 
  -5   2  15      252.69      243.20      9.54 o 
  -4   2  15      456.71      497.42     12.58 o 
  -3   2  15      846.40      828.19     17.03 o 
  -2   2  15       60.16       72.77      6.37 o 
  -1   2  15      477.19      465.43     12.31 o 
   0   2  15       47.19       55.88      5.52 o 
   1   2  15       49.00       55.16      5.87 o 
   2   2  15        1.90        8.03      4.13 o 
   3   2  15     1139.45     1112.48     18.59 o 
   4   2  15       47.31       39.41      6.85 o 
   5   2  15      156.02      137.34     12.69 o 
   6   2  15      284.14      293.86     19.61 o 
   7   2  15      111.11      117.85      9.65 o 
   8   2  15      201.10      221.38     16.08 o 
   9   2  15       77.84       59.81     18.39 o 
  10   2  15      178.25      174.30     27.73 o 
  11   2  15       71.84       40.44     28.50 o 
  12   2  15       64.21       23.12     16.35 o 
  13   2  15      125.49       81.44     40.94 o 
  14   2  15      124.80       92.01     29.97 o 
  15   2  15        6.41       -7.32     20.66 o 
  16   2  15       28.35       33.84     33.19 o 
 -26   3  15       65.23       93.91    119.75 o 
 -25   3  15      131.57      200.00    149.06 o 
 -24   3  15       64.09       85.94     32.32 o 
 -23   3  15      250.30      213.98     29.25 o 
 -22   3  15     1155.52     1030.04     50.71 o 
 -21   3  15      603.93      619.01     52.80 o 
 -20   3  15      646.65      605.73     41.24 o 
 -19   3  15     1733.00     1506.62     48.99 o 
 -18   3  15       38.60       19.19     11.50 o 
 -17   3  15      690.72      623.60     25.26 o 
 -16   3  15      252.68      257.79     13.51 o 
 -15   3  15      336.12      291.83     17.08 o 
 -14   3  15      568.86      577.32     18.98 o 
 -13   3  15       27.47       60.06      9.21 o 
 -12   3  15     1285.60     1317.95     24.80 o 
 -11   3  15     1259.21     1270.22     18.91 o 
 -10   3  15       77.07       91.53      8.23 o 
  -9   3  15      995.72      949.19     16.34 o 
  -8   3  15     1286.76     1164.44     17.16 o 
  -7   3  15     2417.02     2342.28     23.55 o 
  -6   3  15     1661.74     1684.12     21.33 o 
  -5   3  15      498.39      460.54     11.22 o 
  -4   3  15      688.36      667.41     15.51 o 
  -3   3  15        1.83        6.07      4.44 o 
  -2   3  15      861.48      905.91     18.72 o 
  -1   3  15      790.73      747.76     18.69 o 
   0   3  15        0.25       14.65      4.40 o 
   1   3  15      475.24      459.76     15.90 o 
   2   3  15       72.58       81.88      8.25 o 
   3   3  15     1393.93     1380.41     27.54 o 
   4   3  15      628.25      602.80     21.48 o 
   5   3  15     1411.52     1419.69     31.84 o 
   6   3  15      715.66      726.54     23.06 o 
   7   3  15     1461.27     1481.16     27.61 o 
   8   3  15      710.53      691.16     25.07 o 
   9   3  15     1220.10     1254.83     30.38 o 
  10   3  15      251.12      303.37     35.11 o 
  11   3  15      193.77      287.30     25.48 o 
  12   3  15        0.79       -2.10     19.54 o 
  13   3  15       76.44       88.89     38.61 o 
  14   3  15      212.22      389.67    102.50 o 
  15   3  15      174.26      118.71     35.12 o 
  16   3  15       19.95       38.95     36.14 o 
 -26   4  15        0.50        4.02     10.88 o 
 -25   4  15      211.23      206.56     57.03 o 
 -24   4  15      203.02      223.88     29.50 o 
 -23   4  15       42.26       93.23    146.82 o 
 -22   4  15      456.80      446.22     40.98 o 
 -21   4  15     2352.15     2220.95     75.22 o 
 -20   4  15      210.82      181.23     26.20 o 
 -19   4  15      147.16      156.96     21.01 o 
 -18   4  15       10.87       27.91     45.57 o 
 -17   4  15        3.67       12.98     20.89 o 
 -16   4  15      139.84      187.47     13.78 o 
 -15   4  15     1093.33     1073.53     33.12 o 
 -14   4  15        3.47        4.39      7.92 o 
 -13   4  15      616.39      627.79     20.24 o 
 -12   4  15       20.88       25.31      7.85 o 
 -11   4  15      429.32      379.19     16.35 o 
 -10   4  15      574.42      643.29     15.05 o 
  -9   4  15     4138.67     3991.75     33.15 o 
  -8   4  15      462.71      486.36     13.16 o 
  -7   4  15     1782.91     1713.03     23.26 o 
  -6   4  15       71.51       81.56      7.75 o 
  -5   4  15      356.02      348.19     11.82 o 
  -4   4  15     1215.49     1231.13     25.85 o 
  -3   4  15     6152.02     6052.95     67.53 o 
  -2   4  15      998.67     1039.39     22.64 o 
  -1   4  15      411.15      357.73     16.44 o 
   0   4  15       55.31       79.56     11.35 o 
   1   4  15       41.28       18.42      7.12 o 
   2   4  15      749.97      791.33     42.34 o 
   3   4  15     1735.27     1773.46     42.53 o 
   4   4  15      345.43      344.78     27.41 o 
   5   4  15      183.81      215.47     17.38 o 
   6   4  15      783.95      728.95     27.19 o 
   7   4  15      140.26      167.60     16.08 o 
   8   4  15       80.45       88.84     10.25 o 
   9   4  15     2011.18     1956.35     38.45 o 
  10   4  15      255.59      287.80     29.33 o 
  11   4  15      913.56      957.25     31.73 o 
  12   4  15       53.29       51.76     15.01 o 
  13   4  15      736.86      933.08     65.82 o 
  14   4  15      689.67      759.14     44.16 o 
  15   4  15      264.80      377.82     60.06 o 
 -25   5  15       80.99      151.75    234.31 o 
 -24   5  15      127.28       89.50     20.72 o 
 -23   5  15      389.84      473.03     44.06 o 
 -22   5  15       59.30       86.30     38.69 o 
 -21   5  15      122.66      221.55    182.76 o 
 -20   5  15      627.38      665.40     45.76 o 
 -19   5  15      126.00      131.06     22.39 o 
 -18   5  15      326.29      354.03     26.20 o 
 -17   5  15      165.28      194.77     20.71 o 
 -16   5  15      505.36      487.32     27.33 o 
 -15   5  15      207.60      210.57     15.56 o 
 -14   5  15     1470.74     1444.76     32.62 o 
 -13   5  15      738.02      708.95     21.80 o 
 -12   5  15      279.29      306.18     18.09 o 
 -11   5  15     1042.14     1060.83     26.61 o 
 -10   5  15      329.81      337.01     15.21 o 
  -9   5  15      666.02      659.51     18.04 o 
  -8   5  15      312.56      311.32     14.90 o 
  -7   5  15     3081.57     3027.98     37.74 o 
  -6   5  15     1769.05     1751.62     28.08 o 
  -5   5  15      236.22      223.08     10.83 o 
  -4   5  15      565.29      582.26     18.62 o 
  -3   5  15      454.33      440.24     18.59 o 
  -2   5  15     1372.05     1481.08     29.56 o 
  -1   5  15      934.01      830.43     22.29 o 
   0   5  15      152.45      168.71     13.98 o 
   1   5  15      902.75      809.01     31.08 o 
   2   5  15      148.57      133.25     15.48 o 
   3   5  15      818.04      772.53     40.65 o 
   4   5  15      539.92      561.04     31.39 o 
   5   5  15       66.35       88.65     18.26 o 
   6   5  15      968.63      984.52     32.56 o 
   7   5  15       73.96       72.46     13.51 o 
   8   5  15      821.25      797.28     29.33 o 
   9   5  15      714.89      723.17     24.74 o 
  10   5  15      247.47      258.25     18.23 o 
  11   5  15      464.71      506.41     21.66 o 
  12   5  15       35.03       28.45     16.53 o 
  13   5  15        2.07       66.63     26.23 o 
  14   5  15       37.92       30.87     16.22 o 
 -24   6  15      401.71      598.90    329.66 o 
 -23   6  15      155.21      101.96     58.58 o 
 -22   6  15      133.71      174.90     96.96 o 
 -21   6  15      615.40      513.18     64.29 o 
 -20   6  15       10.78       23.73     13.25 o 
 -19   6  15      141.14      199.15     22.70 o 
 -18   6  15      230.22      231.42     21.32 o 
 -17   6  15      300.14      309.46     25.19 o 
 -16   6  15       11.03       15.24     15.18 o 
 -15   6  15      718.13      756.91     31.04 o 
 -14   6  15      128.39      126.27     13.03 o 
 -13   6  15      439.51      487.08     20.12 o 
 -12   6  15       75.95       73.29     10.06 o 
 -11   6  15      104.79      135.44     13.58 o 
 -10   6  15       47.99       45.21      9.27 o 
  -9   6  15      895.79      841.69     27.35 o 
  -8   6  15      174.29      178.87     12.66 o 
  -7   6  15     3610.22     3608.88     46.29 o 
  -6   6  15     1299.20     1265.74     24.77 o 
  -5   6  15      718.07      696.14     21.86 o 
  -4   6  15      300.22      339.34     16.90 o 
  -3   6  15      646.26      625.63     21.47 o 
  -2   6  15      236.72      232.96     15.32 o 
  -1   6  15      593.94      578.33     21.01 o 
   0   6  15      321.87      341.99     20.77 o 
   1   6  15      101.42       97.99     12.26 o 
   2   6  15       83.71       96.06     12.71 o 
   3   6  15     1440.99     1321.37     39.74 o 
   4   6  15       19.92       28.22      9.13 o 
   5   6  15      153.66      170.97     20.70 o 
   6   6  15       99.98      118.94     14.91 o 
   7   6  15      533.20      470.40     35.68 o 
   8   6  15        5.78       19.25      8.67 o 
   9   6  15      150.90      167.80     16.92 o 
  10   6  15       61.79       94.50     15.91 o 
  11   6  15      261.34      275.33     23.52 o 
  12   6  15       84.09       93.56     18.21 o 
  13   6  15      430.58      500.28     23.86 o 
 -22   7  15       17.84      122.27     92.65 o 
 -21   7  15       18.71       14.75     19.32 o 
 -20   7  15      566.11      612.28     43.11 o 
 -19   7  15       75.16       69.25     26.88 o 
 -18   7  15        6.25       50.59     45.83 o 
 -17   7  15      167.19      218.09     20.92 o 
 -16   7  15      191.74      203.52     25.75 o 
 -15   7  15      117.18       77.22     11.82 o 
 -14   7  15      113.01      154.50     28.05 o 
 -13   7  15      120.11      124.46     13.81 o 
 -12   7  15      276.15      348.54     22.18 o 
 -11   7  15      226.25      232.20     20.61 o 
 -10   7  15       32.06       17.47     12.80 o 
  -9   7  15      762.09      778.83     30.49 o 
  -8   7  15     2579.49     2626.01     47.12 o 
  -7   7  15     5048.66     5097.16     62.72 o 
  -6   7  15      257.79      277.58     18.65 o 
  -5   7  15       17.16        5.21      8.52 o 
  -4   7  15     1989.99     2005.43     38.41 o 
  -3   7  15        2.46        7.77      8.31 o 
  -2   7  15      526.88      606.60     23.49 o 
  -1   7  15       83.50       64.42     11.27 o 
   0   7  15       76.12       74.10     11.67 o 
   1   7  15       48.93       42.16     10.73 o 
   2   7  15        0.12        2.45      7.79 o 
   3   7  15       11.64       -1.33      9.52 o 
   4   7  15     1753.09     1656.27     47.57 o 
   5   7  15      162.31      149.55     19.10 o 
   6   7  15      785.75      797.02     32.72 o 
   7   7  15     1006.00     1074.83     37.80 o 
   8   7  15      431.66      481.97     31.75 o 
   9   7  15        5.46        5.29     10.58 o 
  10   7  15     1155.39     1194.29     44.91 o 
  11   7  15      572.63      596.73     43.12 o 
  12   7  15       97.55      166.48     24.41 o 
 -20   8  15       87.00       50.90     23.46 o 
 -19   8  15      239.33      324.15     33.90 o 
 -18   8  15      110.87      174.59     50.68 o 
 -17   8  15      220.22      287.23     31.78 o 
 -16   8  15        0.73       22.85     25.34 o 
 -15   8  15      218.67      304.06     30.94 o 
 -14   8  15       95.51       84.99     13.76 o 
 -13   8  15      510.01      552.79     28.20 o 
 -12   8  15      124.22      147.51     16.90 o 
 -11   8  15        2.74       11.74     15.42 o 
 -10   8  15      125.74      135.21     21.73 o 
  -9   8  15      523.03      542.15     25.38 o 
  -8   8  15      726.03      734.94     26.69 o 
  -7   8  15     1566.08     1576.03     45.00 o 
  -6   8  15      744.17      795.31     34.48 o 
  -5   8  15      418.55      444.39     24.84 o 
  -4   8  15      286.99      272.98     21.78 o 
  -3   8  15       43.56       69.77     13.57 o 
  -2   8  15      160.70      162.90     15.93 o 
  -1   8  15      129.43       96.46     19.09 o 
   0   8  15      152.86      162.25     16.05 o 
   1   8  15      170.72      148.99     16.89 o 
   2   8  15      182.38      198.79     19.04 o 
   3   8  15      936.86      882.36     33.48 o 
   4   8  15       38.10       40.79     13.05 o 
   5   8  15        2.84       -2.33      9.56 o 
   6   8  15        0.47        8.52     10.34 o 
   7   8  15       99.09       90.74     16.11 o 
   8   8  15      124.51      184.07     33.89 o 
   9   8  15      353.15      395.00     40.89 o 
  10   8  15       37.40       28.64     20.18 o 
 -18   9  15       20.91       93.74     42.00 o 
 -17   9  15      102.56      211.63     76.95 o 
 -16   9  15       67.43      100.27     60.91 o 
 -15   9  15        0.68       63.53     54.04 o 
 -14   9  15       20.12       41.92     27.65 o 
 -13   9  15      426.63      484.00     37.63 o 
 -12   9  15       28.77       47.91     21.33 o 
 -11   9  15      113.76      151.31     23.15 o 
 -10   9  15       38.78       52.10     14.91 o 
  -9   9  15       20.47       25.84     10.87 o 
  -8   9  15       86.36       69.21     16.35 o 
  -7   9  15     1359.64     1382.30     64.01 o 
  -6   9  15      697.71      794.23     35.34 o 
  -5   9  15       84.59       92.78     16.84 o 
  -4   9  15      115.88       98.19     21.62 o 
  -3   9  15       46.48       49.09     15.61 o 
  -2   9  15      428.86      450.90     25.87 o 
  -1   9  15      157.58      173.40     17.50 o 
   0   9  15       90.63       77.26     13.64 o 
   1   9  15      633.30      649.54     37.34 o 
   2   9  15        0.26       -9.01      9.01 o 
   3   9  15      155.55      165.64     18.22 o 
   4   9  15      223.02      188.34     19.21 o 
   5   9  15      257.99      263.56     25.91 o 
   6   9  15      230.86      187.74     23.41 o 
   7   9  15      139.08      165.54     20.41 o 
 -14  10  15        0.76       23.51     21.88 o 
 -13  10  15      366.89      414.67     38.11 o 
 -12  10  15      259.90      297.77     31.49 o 
 -11  10  15       68.22       50.34     22.87 o 
 -10  10  15       13.62       28.58     18.68 o 
  -9  10  15       55.54       19.74     17.75 o 
  -8  10  15      246.09      222.31     25.94 o 
  -7  10  15      561.42      664.30     50.29 o 
  -6  10  15       98.24      132.04     28.63 o 
  -5  10  15      202.15      227.20     29.86 o 
  -4  10  15      316.26      365.75     37.07 o 
  -3  10  15       33.56       27.71     18.48 o 
  -2  10  15       39.78       19.81     23.28 o 
  -1  10  15       69.22       63.67     17.18 o 
   0  10  15       30.92       20.18     17.95 o 
   1  10  15        5.56        8.34     13.07 o 
   2  10  15       45.55       45.59     15.53 o 
   3  10  15      408.34      376.15     33.29 o 
   4  10  15      358.70      325.58     29.37 o 
  -8  11  15       32.03       45.23     39.86 o 
  -7  11  15      433.86      416.27     33.89 o 
  -6  11  15      335.70      351.79     38.71 o 
  -5  11  15       37.93       64.87     35.70 o 
  -4  11  15      113.58      123.22     45.26 o 
  -3  11  15       64.18      102.24     28.55 o 
 -27   0  16      278.27      241.32     97.13 o 
 -26   0  16       54.47       34.56     22.69 o 
 -25   0  16     2948.58     2825.90    146.19 o 
 -24   0  16     2658.42     2484.24    189.83 o 
 -23   0  16     1612.67     1464.27     79.78 o 
 -22   0  16     1171.10     1130.72     68.86 o 
 -21   0  16     2660.24     2528.16    101.78 o 
 -20   0  16      160.76      238.53     81.10 o 
 -19   0  16     2359.30     2333.15     71.42 o 
 -18   0  16     1465.38     1449.53     48.56 o 
 -17   0  16     3289.99     3006.92     50.95 o 
 -16   0  16      259.17      239.66     19.56 o 
 -15   0  16     2815.35     2773.07     53.61 o 
 -14   0  16      555.19      485.89     25.28 o 
 -13   0  16     2194.12     2197.86     76.06 o 
 -12   0  16      261.80      196.92     14.16 o 
 -11   0  16      894.37      879.91     31.25 o 
 -10   0  16        6.86        7.66      7.54 o 
  -9   0  16     1546.25     1275.82     25.99 o 
  -8   0  16     7824.10     8379.38     78.21 o 
  -7   0  16    38875.59    40818.37    325.03 o 
  -6   0  16    26699.13    26503.42    184.33 o 
  -5   0  16    15242.97    16345.08    135.51 o 
  -4   0  16     2489.66     2467.99     42.90 o 
  -3   0  16     2988.78     2727.19     44.81 o 
  -2   0  16     1185.78     1178.41     32.90 o 
  -1   0  16      252.52      214.59     14.63 o 
   0   0  16       87.67       53.72     14.64 o 
   1   0  16       22.44       24.57      7.82 o 
   2   0  16        6.28       14.67      6.42 o 
   3   0  16     3310.04     3266.84     57.06 o 
   4   0  16     4411.33     4470.65     68.51 o 
   5   0  16     1075.15      983.06     30.80 o 
   6   0  16     1869.97     1858.05     41.41 o 
   7   0  16      616.16      619.05     48.24 o 
   8   0  16        7.61       20.78     17.50 o 
   9   0  16      312.71      386.89     44.69 o 
  10   0  16       35.32        6.11     20.03 o 
  11   0  16      693.80      728.57     57.25 o 
  12   0  16     1148.49      796.57    103.85 o 
  13   0  16     4829.78     4289.95    205.51 o 
  14   0  16      219.55      325.53     72.59 o 
  15   0  16     1936.03     1842.69    137.36 o 
  16   0  16      252.23      343.60     80.14 o 
 -27   1  16      873.60      784.23     98.68 o 
 -26   1  16      109.37       82.11     18.93 o 
 -25   1  16     2559.27     2415.73     77.05 o 
 -24   1  16      494.46      581.71     65.20 o 
 -23   1  16     2693.41     2669.89     84.25 o 
 -22   1  16     1106.18      996.20     47.20 o 
 -21   1  16      947.80      950.33     44.30 o 
 -20   1  16     1830.34     1692.89     57.79 o 
 -19   1  16      340.51      356.40     26.96 o 
 -18   1  16     1505.49     1402.87     34.17 o 
 -17   1  16     1257.10     1553.82     24.65 o 
 -16   1  16     9582.78     8702.37     76.72 o 
 -15   1  16       92.07       66.36      9.97 o 
 -14   1  16     2561.09     2302.97     38.17 o 
 -13   1  16      867.57      800.93     22.63 o 
 -12   1  16      960.90     1062.87     25.02 o 
 -11   1  16     1342.52     1313.68     18.75 o 
 -10   1  16      602.44      493.17     12.27 o 
  -9   1  16      177.24      108.68      6.99 o 
  -8   1  16    17304.99    16660.27     95.62 o 
  -7   1  16     3420.35     3491.51     30.99 o 
  -6   1  16     1236.38     1229.67     14.31 o 
  -5   1  16     4378.16     4335.99     38.18 o 
  -4   1  16     4897.68     5163.65     47.43 o 
  -3   1  16     3553.22     3896.37     39.49 o 
  -2   1  16     3850.57     3517.86     42.26 o 
  -1   1  16      868.57      767.08     14.47 o 
   0   1  16      201.05      368.80     10.23 o 
   1   1  16       45.28       33.09      5.42 o 
   2   1  16      400.16      388.14     14.13 o 
   3   1  16      456.71      505.70     15.31 o 
   4   1  16    10062.88     9778.96     84.49 o 
   5   1  16     1876.18     1817.91     31.38 o 
   6   1  16     1809.78     1743.39     33.05 o 
   7   1  16      198.25      206.16     13.41 o 
   8   1  16     2960.66     2897.06     70.07 o 
   9   1  16      731.98      724.35     46.28 o 
  10   1  16     3353.51     3152.18     92.09 o 
  11   1  16      661.30      698.98     53.23 o 
  12   1  16      139.14      136.99     27.49 o 
  13   1  16      260.92      280.22     36.81 o 
  14   1  16     2083.22     2080.47     80.28 o 
  15   1  16      698.47      606.92     68.55 o 
  16   1  16      865.47      924.64     97.21 o 
 -27   2  16      207.71      248.64     91.52 o 
 -26   2  16        4.08       25.94     16.17 o 
 -25   2  16      813.48      844.00    124.11 o 
 -24   2  16      743.30      713.95     69.97 o 
 -23   2  16      183.64      196.28     36.10 o 
 -22   2  16     2638.36     2546.00     79.93 o 
 -21   2  16     3936.10     3706.90     96.52 o 
 -20   2  16       27.10       35.09     30.10 o 
 -19   2  16      604.71      581.69     30.15 o 
 -18   2  16       61.65       86.51     13.87 o 
 -17   2  16      841.59      673.77     21.20 o 
 -16   2  16     2354.76     2404.25     35.74 o 
 -15   2  16     5245.62     5131.68     61.49 o 
 -14   2  16      179.45      111.01     12.43 o 
 -13   2  16     2004.52     2177.49     34.49 o 
 -12   2  16     1469.84     1360.73     25.75 o 
 -11   2  16     1829.47     1815.71     21.73 o 
 -10   2  16      212.85      227.65      9.49 o 
  -9   2  16    10452.73    10107.48     63.63 o 
  -8   2  16      139.61      163.53      8.28 o 
  -7   2  16     2323.51     2322.52     23.50 o 
  -6   2  16     1669.87     1478.94     19.46 o 
  -5   2  16     1189.97     1245.03     20.70 o 
  -4   2  16     6004.49     6084.09     56.30 o 
  -3   2  16     3622.15     3500.09     37.60 o 
  -2   2  16      137.40      208.66     14.23 o 
  -1   2  16     2455.00     2372.58     33.84 o 
   0   2  16      111.89      116.69     11.14 o 
   1   2  16      367.66      380.98     14.96 o 
   2   2  16      780.08      767.16     19.44 o 
   3   2  16     8313.05     8194.95     76.18 o 
   4   2  16     1036.14      976.73     26.42 o 
   5   2  16     1514.55     1558.45     33.32 o 
   6   2  16       26.67       30.22      7.33 o 
   7   2  16      585.29      567.47     20.72 o 
   8   2  16       13.27       12.75      8.29 o 
   9   2  16     1923.71     1951.26     45.17 o 
  10   2  16      304.24      340.04     18.17 o 
  11   2  16      257.87      277.70     36.23 o 
  12   2  16       50.59       45.81     18.68 o 
  13   2  16     3127.38     3245.64    100.74 o 
  14   2  16       18.02        7.97     20.13 o 
  15   2  16     1045.78     1064.19     73.66 o 
 -26   3  16       95.19       95.23     74.47 o 
 -25   3  16     1219.54     1281.86     72.86 o 
 -24   3  16      433.26      577.55    121.47 o 
 -23   3  16     2281.68     2172.70     75.89 o 
 -22   3  16      464.52      425.36     66.61 o 
 -21   3  16      141.63      166.68     28.43 o 
 -20   3  16     2106.04     2077.24    106.05 o 
 -19   3  16     1267.00     1266.78     48.19 o 
 -18   3  16       41.10       38.46     12.10 o 
 -17   3  16      149.27      100.37     11.14 o 
 -16   3  16     1575.32     1346.98     29.80 o 
 -15   3  16        0.67        1.14      6.83 o 
 -14   3  16     1493.68     1392.06     28.26 o 
 -13   3  16      220.53      175.29     13.11 o 
 -12   3  16     2552.47     2616.66     39.70 o 
 -11   3  16     2428.09     2439.90     28.12 o 
 -10   3  16      263.79      300.42     12.34 o 
  -9   3  16     2124.10     2158.98     24.88 o 
  -8   3  16     9986.39     9486.75     64.11 o 
  -7   3  16     1539.90     1466.37     20.69 o 
  -6   3  16     1725.68     1666.02     22.93 o 
  -5   3  16     3703.47     3511.49     41.95 o 
  -4   3  16      820.83      824.52     23.38 o 
  -3   3  16     1083.98     1222.88     23.48 o 
  -2   3  16     2428.52     2502.11     34.09 o 
  -1   3  16     2845.65     2644.32     37.56 o 
   0   3  16        3.93       15.59      4.55 o 
   1   3  16      585.73      597.01     17.52 o 
   2   3  16      595.59      640.95     19.68 o 
   3   3  16      961.62     1009.27     27.39 o 
   4   3  16      163.55      159.58     14.50 o 
   5   3  16     2270.83     2193.60     43.34 o 
   6   3  16       41.22       57.64     10.00 o 
   7   3  16       98.52      115.83     24.06 o 
   8   3  16      796.24      852.40     39.07 o 
   9   3  16       81.13       95.32     17.06 o 
  10   3  16      779.96      847.90     25.29 o 
  11   3  16      681.68      774.60     35.68 o 
  12   3  16       26.31       74.29     14.28 o 
  13   3  16        3.37        9.23     20.95 o 
  14   3  16     1571.95     1772.45     81.03 o 
  15   3  16      347.02      371.65     54.63 o 
 -26   4  16        0.07        8.19     14.13 o 
 -25   4  16      245.19      296.00     76.76 o 
 -24   4  16      574.63      649.57     86.80 o 
 -23   4  16       71.03       98.41    146.06 o 
 -22   4  16     1236.65     1192.95     56.43 o 
 -21   4  16     2275.63     2190.20     75.71 o 
 -20   4  16       22.79       43.88     25.83 o 
 -19   4  16      419.42      393.86     28.01 o 
 -18   4  16      160.72      189.91     20.10 o 
 -17   4  16      902.20      894.75     31.70 o 
 -16   4  16       70.24       81.85     11.19 o 
 -15   4  16      564.87      579.83     21.75 o 
 -14   4  16      152.07       99.21     12.04 o 
 -13   4  16      675.94      665.85     21.04 o 
 -12   4  16      635.72      567.24     18.49 o 
 -11   4  16      283.11      287.58     14.41 o 
 -10   4  16        3.35        1.76      5.43 o 
  -9   4  16     7217.27     7098.67     58.58 o 
  -8   4  16      131.54      151.15     10.35 o 
  -7   4  16       88.88       87.24      9.06 o 
  -6   4  16     2906.77     2844.04     34.96 o 
  -5   4  16        0.11        4.17      6.55 o 
  -4   4  16     2658.36     2730.55     48.42 o 
  -3   4  16     2268.93     2344.44     39.17 o 
  -2   4  16       20.66       18.37      5.99 o 
  -1   4  16      651.80      554.53     19.15 o 
   0   4  16       45.92       39.77      7.52 o 
   1   4  16     1586.12     1645.42     42.59 o 
   2   4  16       24.76       23.17      8.86 o 
   3   4  16      720.62      745.33     26.52 o 
   4   4  16     1487.10     1392.62     36.72 o 
   5   4  16        8.67       26.50      9.62 o 
   6   4  16      295.67      323.77     27.42 o 
   7   4  16      272.79      283.77     21.15 o 
   8   4  16       53.60       65.52     15.06 o 
   9   4  16     1850.20     1866.23     49.71 o 
  10   4  16      853.35      865.54     25.87 o 
  11   4  16      647.25      672.15     30.83 o 
  12   4  16        1.33       12.55     23.73 o 
  13   4  16     1255.61     1368.21     67.01 o 
  14   4  16      177.27      222.51     19.57 o 
 -25   5  16      170.47      235.33    116.33 o 
 -24   5  16       17.87       55.88     89.30 o 
 -23   5  16      571.75      615.15     80.12 o 
 -22   5  16        1.16       11.31     12.78 o 
 -21   5  16      215.80      271.67    127.98 o 
 -20   5  16     1342.17     1211.50     60.53 o 
 -19   5  16      211.20      254.12     23.67 o 
 -18   5  16       46.30       49.33     20.13 o 
 -17   5  16       63.61       46.80     14.01 o 
 -16   5  16     1454.14     1394.54     46.92 o 
 -15   5  16       91.56      121.96     13.48 o 
 -14   5  16      656.93      677.55     21.99 o 
 -13   5  16      255.10      261.93     16.63 o 
 -12   5  16       11.41       22.98      7.28 o 
 -11   5  16      146.74      126.12     11.93 o 
 -10   5  16       44.02       29.74      9.80 o 
  -9   5  16     1090.92     1107.53     24.21 o 
  -8   5  16     5375.91     5311.18     55.44 o 
  -7   5  16       15.62       14.76      6.75 o 
  -6   5  16      164.93      178.35     11.16 o 
  -5   5  16      545.64      537.80     18.84 o 
  -4   5  16      292.07      319.97     15.15 o 
  -3   5  16       27.99       38.74      8.16 o 
  -2   5  16      494.85      480.03     18.60 o 
  -1   5  16       99.25       82.01     11.31 o 
   0   5  16      448.29      410.71     21.93 o 
   1   5  16       60.35       45.21     10.21 o 
   2   5  16        4.60       11.77      7.53 o 
   3   5  16       10.63       13.74      6.64 o 
   4   5  16      443.25      461.81     23.68 o 
   5   5  16      235.89      274.18     19.43 o 
   6   5  16       38.57       61.69     10.73 o 
   7   5  16      164.52      181.16     19.32 o 
   8   5  16      691.72      710.86     30.62 o 
   9   5  16       38.31       43.46     11.64 o 
  10   5  16       26.76       13.22     10.59 o 
  11   5  16      327.43      352.88     33.00 o 
  12   5  16       83.65      110.39     17.96 o 
  13   5  16       24.45       59.73     11.64 o 
 -23   6  16       88.22      156.84     42.10 o 
 -22   6  16       15.83       15.57     16.09 o 
 -21   6  16       83.70       77.21     22.05 o 
 -20   6  16       17.58       54.10     43.54 o 
 -19   6  16      207.42      189.05     27.39 o 
 -18   6  16        0.33       12.22     10.34 o 
 -17   6  16       43.28       50.98     26.49 o 
 -16   6  16        0.35        7.38      8.79 o 
 -15   6  16        4.46       13.63     13.61 o 
 -14   6  16      457.09      472.42     20.70 o 
 -13   6  16      663.58      687.71     22.57 o 
 -12   6  16      203.35      218.44     19.48 o 
 -11   6  16     1024.50      973.37     38.32 o 
 -10   6  16      186.75      182.92     15.37 o 
  -9   6  16     1829.60     1757.70     34.59 o 
  -8   6  16      132.76      138.56     12.05 o 
  -7   6  16      135.15      140.26     12.44 o 
  -6   6  16     1319.18     1246.35     34.84 o 
  -5   6  16      795.77      736.55     22.45 o 
  -4   6  16      730.39      743.74     25.43 o 
  -3   6  16        2.49       12.35      6.86 o 
  -2   6  16       99.66       65.60     10.13 o 
  -1   6  16      294.72      248.17     17.39 o 
   0   6  16       22.32       18.04      8.69 o 
   1   6  16      498.53      477.14     28.85 o 
   2   6  16       54.49       46.02     12.39 o 
   3   6  16        3.68        9.33      9.00 o 
   4   6  16      152.63      130.15     18.22 o 
   5   6  16        0.36        8.08     10.19 o 
   6   6  16       88.16      101.75     13.83 o 
   7   6  16      385.60      414.48     25.80 o 
   8   6  16      172.10      188.17     18.38 o 
   9   6  16        9.36       24.80     22.39 o 
  10   6  16      164.88      183.21     21.08 o 
  11   6  16      206.44      179.13     19.83 o 
  12   6  16      126.26      126.61     18.20 o 
 -22   7  16      170.01      176.68     30.88 o 
 -21   7  16       13.28       42.74     18.84 o 
 -20   7  16      195.39      217.39     25.47 o 
 -19   7  16       57.54      109.87     32.19 o 
 -18   7  16       40.32      100.61     44.21 o 
 -17   7  16      384.22      308.94     26.85 o 
 -16   7  16        5.45       35.57     19.13 o 
 -15   7  16      342.96      354.61     26.64 o 
 -14   7  16        3.59       21.59     10.71 o 
 -13   7  16      462.29      454.00     24.20 o 
 -12   7  16       13.02       23.88     16.27 o 
 -11   7  16       24.34       24.57     11.48 o 
 -10   7  16        0.92       -0.31      9.14 o 
  -9   7  16      541.07      564.19     23.72 o 
  -8   7  16      451.77      423.92     22.02 o 
  -7   7  16      161.56      164.25     16.77 o 
  -6   7  16        1.82        9.11      8.57 o 
  -5   7  16       99.67      114.63     12.98 o 
  -4   7  16        0.02       -4.25     10.80 o 
  -3   7  16        1.15       -1.54      7.49 o 
  -2   7  16        0.78       24.46      8.94 o 
  -1   7  16       30.24       28.14      9.23 o 
   0   7  16      430.57      449.17     24.73 o 
   1   7  16       89.75      103.34     14.02 o 
   2   7  16        6.73        5.53      8.98 o 
   3   7  16      344.25      288.08     25.23 o 
   4   7  16        1.29        7.99     10.68 o 
   5   7  16      143.28      113.57     17.34 o 
   6   7  16        2.08       16.95      9.73 o 
   7   7  16       21.83       24.14     10.43 o 
   8   7  16       11.03       25.27      8.27 o 
   9   7  16       28.40       76.94     18.33 o 
  10   7  16       70.65      102.27     17.09 o 
  11   7  16       56.85       18.93     11.73 o 
 -20   8  16        2.12       43.27     28.41 o 
 -19   8  16       16.56      -12.72     48.15 o 
 -18   8  16      157.77      183.22     35.68 o 
 -17   8  16       51.07       74.36     44.84 o 
 -16   8  16        0.12       62.91     33.63 o 
 -15   8  16        6.23       21.33     13.47 o 
 -14   8  16      310.99      315.52     31.60 o 
 -13   8  16      160.87      149.93     19.25 o 
 -12   8  16      409.74      449.07     25.81 o 
 -11   8  16      206.68      189.10     18.67 o 
 -10   8  16       39.27       27.72     11.11 o 
  -9   8  16      508.16      535.10     25.00 o 
  -8   8  16      816.58      802.51     37.18 o 
  -7   8  16      256.21      257.45     23.63 o 
  -6   8  16      388.08      452.48     26.36 o 
  -5   8  16      936.27      890.34     29.94 o 
  -4   8  16      144.06      125.94     16.63 o 
  -3   8  16       39.39       33.43     11.50 o 
  -2   8  16       91.77       74.88     12.90 o 
  -1   8  16       15.96       12.22     10.52 o 
   0   8  16       36.68       31.00     12.91 o 
   1   8  16       29.68       27.94     10.65 o 
   2   8  16       16.05       21.78      9.93 o 
   3   8  16        0.51        1.62     10.23 o 
   4   8  16      236.15      243.21     24.51 o 
   5   8  16       42.08       28.52     16.11 o 
   6   8  16       57.62       74.72     15.37 o 
   7   8  16       22.81       33.27     11.88 o 
   8   8  16       10.95       14.73     10.07 o 
   9   8  16      191.13      213.05     21.41 o 
 -17   9  16      267.60      291.28     71.63 o 
 -16   9  16      146.69      206.61     41.30 o 
 -15   9  16      138.38      116.87     32.14 o 
 -14   9  16      269.66      291.29     30.60 o 
 -13   9  16      280.59      249.80     38.40 o 
 -12   9  16       10.96       15.96     17.77 o 
 -11   9  16       26.58       11.98     16.90 o 
 -10   9  16      134.68      127.36     17.87 o 
  -9   9  16        0.04       23.68     14.58 o 
  -8   9  16       55.82       42.40     16.27 o 
  -7   9  16       57.12       66.60     15.48 o 
  -6   9  16       11.57       18.61     13.35 o 
  -5   9  16       91.92       98.01     23.02 o 
  -4   9  16        0.01        7.44     12.47 o 
  -3   9  16        1.71        1.75     12.81 o 
  -2   9  16      347.37      337.62     26.15 o 
  -1   9  16       97.58       90.43     17.74 o 
   0   9  16       12.46       10.26     10.88 o 
   1   9  16        7.46       -0.47     14.51 o 
   2   9  16       21.45       17.65     11.99 o 
   3   9  16       25.91       28.20     12.75 o 
   4   9  16       44.60       37.23     14.08 o 
   5   9  16       39.12       20.58     11.37 o 
   6   9  16       98.34       81.45     16.45 o 
 -14  10  16       63.33       88.10     26.01 o 
 -13  10  16      188.13      169.62     25.80 o 
 -12  10  16       34.31        7.27     16.24 o 
 -11  10  16        2.85        4.60     17.07 o 
 -10  10  16      380.47      413.10     37.93 o 
  -9  10  16      306.65      324.06     35.14 o 
  -8  10  16      103.55      135.64     24.24 o 
  -7  10  16      152.53      195.29     33.29 o 
  -6  10  16       22.43       33.04     20.45 o 
  -5  10  16       42.11       16.64     30.49 o 
  -4  10  16      283.43      302.09     34.13 o 
  -3  10  16      783.86      844.01     51.56 o 
  -2  10  16        0.44       -7.05     26.18 o 
  -1  10  16       37.60       50.57     16.29 o 
   0  10  16       43.13       52.04     25.54 o 
   1  10  16      454.25      546.55     38.50 o 
   2  10  16      170.92      151.29     25.45 o 
   3  10  16        1.26        5.36     14.15 o 
 -27   1  17      103.94      100.59     38.42 o 
 -26   1  17       50.20       66.18     31.91 o 
 -25   1  17      216.77      234.77     48.73 o 
 -24   1  17       96.09      111.55     35.65 o 
 -23   1  17      112.44      146.41     34.68 o 
 -22   1  17      128.21      112.93     20.95 o 
 -21   1  17      223.54      247.72     33.93 o 
 -20   1  17       15.22       20.51     11.15 o 
 -19   1  17        1.84        3.26      9.78 o 
 -18   1  17       37.40       56.73     11.61 o 
 -17   1  17       73.72       95.42      9.81 o 
 -16   1  17      599.58      563.03     19.03 o 
 -15   1  17       15.44       13.31      8.56 o 
 -14   1  17        9.13        6.11      7.99 o 
 -13   1  17      398.73      437.15     16.23 o 
 -12   1  17       89.75      105.34      8.25 o 
 -11   1  17       24.87       39.77      5.46 o 
 -10   1  17        5.47        1.01      4.56 o 
  -9   1  17        0.15        5.53      4.27 o 
  -8   1  17     1036.74     1020.02     28.88 o 
  -7   1  17      114.32      125.55      7.66 o 
  -6   1  17       55.68       58.63      6.72 o 
  -5   1  17      295.16      328.41     11.83 o 
  -4   1  17        2.90        7.41      4.35 o 
  -3   1  17       22.37       17.62      5.46 o 
  -2   1  17      165.35      165.95     12.67 o 
  -1   1  17      234.98      249.57     11.33 o 
   0   1  17        1.74        9.83      3.92 o 
   1   1  17       64.80       64.88      7.73 o 
   2   1  17       24.30       26.82      6.10 o 
   3   1  17        3.83       10.38      6.04 o 
   4   1  17        0.15       -1.61      5.46 o 
   5   1  17        7.83        7.25      5.72 o 
   6   1  17      124.63      133.79     10.57 o 
   7   1  17      105.11       93.43     10.27 o 
   8   1  17       91.43      167.68     28.31 o 
   9   1  17      108.77       78.61     20.27 o 
  10   1  17       42.30       31.88     17.05 o 
  11   1  17        8.46        1.43     15.54 o 
  12   1  17        0.39      -10.20     15.38 o 
  13   1  17       14.66      -10.96     15.05 o 
  14   1  17        3.33      -11.61     21.92 o 
  15   1  17       71.38       46.09     29.84 o 
 -27   2  17       52.81       81.66     34.18 o 
 -26   2  17       50.59       30.24     12.90 o 
 -25   2  17       88.55       77.87     20.24 o 
 -24   2  17      227.22      246.44     32.89 o 
 -23   2  17      246.36      160.16     26.51 o 
 -22   2  17       63.26       55.52     46.99 o 
 -21   2  17      306.44      314.54     34.14 o 
 -20   2  17      210.91      212.15     21.20 o 
 -19   2  17      242.02      279.68     23.16 o 
 -18   2  17      874.31      825.18     33.49 o 
 -17   2  17      271.78      276.19     14.82 o 
 -16   2  17      327.76      322.61     18.34 o 
 -15   2  17       85.05      103.19     13.84 o 
 -14   2  17     1040.75      953.58     25.88 o 
 -13   2  17      293.74      329.47     16.17 o 
 -12   2  17      623.56      606.92     14.82 o 
 -11   2  17      226.15      267.02     11.74 o 
 -10   2  17     1298.87     1294.26     19.63 o 
  -9   2  17      325.05      332.24     12.45 o 
  -8   2  17       47.67       59.41      8.67 o 
  -7   2  17       27.92       33.67      5.29 o 
  -6   2  17      805.39      802.37     21.39 o 
  -5   2  17      333.20      333.64     14.20 o 
  -4   2  17     1280.50     1280.55     26.68 o 
  -3   2  17       84.31       69.24      8.32 o 
  -2   2  17      156.88      152.02     10.19 o 
  -1   2  17        3.53       -0.06      5.86 o 
   0   2  17        2.23        7.28      4.14 o 
   1   2  17      177.43      179.99     11.80 o 
   2   2  17      330.26      350.51     16.69 o 
   3   2  17       85.51       95.62     10.42 o 
   4   2  17        0.48        7.69      5.70 o 
   5   2  17       35.09       48.11      8.98 o 
   6   2  17       30.08       25.52      8.44 o 
   7   2  17       43.21       42.49      8.68 o 
   8   2  17       57.48       42.24      9.64 o 
   9   2  17      140.18      133.54     15.34 o 
  10   2  17      129.45      156.02     31.17 o 
  11   2  17       18.18        9.69     15.97 o 
  12   2  17      286.47      276.77     37.44 o 
  13   2  17      139.49      165.43     31.11 o 
  14   2  17       64.81       62.34     24.78 o 
  15   2  17        1.92       -9.21     21.53 o 
 -26   3  17       88.07      101.95     63.92 o 
 -25   3  17      265.49      249.47     32.79 o 
 -24   3  17        1.92       53.95     79.00 o 
 -23   3  17      257.44      281.47     34.64 o 
 -22   3  17       18.86       43.93     18.72 o 
 -21   3  17     1958.14     1764.13    104.56 o 
 -20   3  17     1178.75     1207.18     40.60 o 
 -19   3  17      881.42      878.34     43.14 o 
 -18   3  17      135.30      149.74     27.09 o 
 -17   3  17        0.13        2.24      7.72 o 
 -16   3  17      997.99      928.52     25.85 o 
 -15   3  17       26.46       34.62      9.50 o 
 -14   3  17      808.85      769.61     21.65 o 
 -13   3  17      440.86      522.46     19.25 o 
 -12   3  17       91.76      105.75     11.03 o 
 -11   3  17      575.64      632.17     17.90 o 
 -10   3  17      112.23      145.77      9.36 o 
  -9   3  17      997.28      987.55     19.97 o 
  -8   3  17     4883.53     4631.87     46.34 o 
  -7   3  17       10.05        7.44      5.12 o 
  -6   3  17      190.72      182.52     12.72 o 
  -5   3  17      799.37      783.80     21.76 o 
  -4   3  17      195.87      241.76     18.17 o 
  -3   3  17       78.96       84.22     10.03 o 
  -2   3  17      774.76      821.92     19.76 o 
  -1   3  17     1784.29     1636.52     29.76 o 
   0   3  17        6.65        7.07      4.59 o 
   1   3  17      111.85      127.40     11.69 o 
   2   3  17      273.64      317.22     17.59 o 
   3   3  17       26.84       27.59      7.65 o 
   4   3  17      927.30      901.66     27.98 o 
   5   3  17      504.98      500.34     24.81 o 
   6   3  17       81.87       74.21     11.82 o 
   7   3  17      697.90      703.44     28.78 o 
   8   3  17      455.73      519.29     22.46 o 
   9   3  17        0.41       13.45     11.25 o 
  10   3  17      221.92      266.55     30.42 o 
  11   3  17       43.73       69.19     11.66 o 
  12   3  17        0.83      -15.94     15.94 o 
  13   3  17       29.85       15.90     23.67 o 
  14   3  17      968.10     1061.49     52.20 o 
 -25   4  17      124.64      109.12     25.59 o 
 -24   4  17      271.90      309.89     49.38 o 
 -23   4  17      116.58      189.75     66.77 o 
 -22   4  17     1826.89     1796.12     70.00 o 
 -21   4  17     3756.07     3408.70     80.77 o 
 -20   4  17      137.48      168.99     22.44 o 
 -19   4  17      404.38      414.96     30.21 o 
 -18   4  17      253.17      233.73     27.47 o 
 -17   4  17       39.56       41.39     10.35 o 
 -16   4  17      336.30      345.05     21.33 o 
 -15   4  17      122.33      104.42     13.35 o 
 -14   4  17      155.70      162.01     15.85 o 
 -13   4  17        4.87       14.22      7.47 o 
 -12   4  17        0.22        5.70      7.04 o 
 -11   4  17        1.76        5.52      6.62 o 
 -10   4  17     5279.14     5253.77     52.03 o 
  -9   4  17      713.68      757.96     19.20 o 
  -8   4  17        1.50       -5.36      5.36 o 
  -7   4  17       50.44       38.27      7.53 o 
  -6   4  17      551.89      549.13     20.25 o 
  -5   4  17       78.40       69.66      9.51 o 
  -4   4  17     4056.00     4122.42     62.64 o 
  -3   4  17     1852.62     1850.88     32.17 o 
  -2   4  17       60.40       58.78      8.40 o 
  -1   4  17        7.13       17.56      6.05 o 
   0   4  17       44.34       19.59      7.32 o 
   1   4  17      616.32      664.93     31.29 o 
   2   4  17      642.35      646.57     41.39 o 
   3   4  17      731.76      705.16     25.85 o 
   4   4  17      251.09      312.23     31.32 o 
   5   4  17      522.43      532.07     42.39 o 
   6   4  17      413.80      440.65     24.42 o 
   7   4  17       30.90       24.38      9.80 o 
   8   4  17      280.23      302.28     22.75 o 
   9   4  17      307.13      291.76     22.49 o 
  10   4  17      311.22      320.75     23.50 o 
  11   4  17       17.69       66.07     21.81 o 
  12   4  17      592.56      682.74     23.96 o 
  13   4  17      252.01      321.32     22.64 o 
  14   4  17        9.35       34.46     50.87 o 
 -24   5  17       75.97      101.67     70.94 o 
 -23   5  17      472.47      605.82     51.13 o 
 -22   5  17       89.24      101.55     63.61 o 
 -21   5  17      565.75      578.60     57.01 o 
 -20   5  17     1629.97     1661.22     49.20 o 
 -19   5  17      554.73      557.73     37.56 o 
 -18   5  17       13.87        7.48     18.86 o 
 -17   5  17       89.75      115.60     17.33 o 
 -16   5  17      502.10      495.27     23.30 o 
 -15   5  17       43.25       49.68     11.87 o 
 -14   5  17     1005.08      991.51     35.26 o 
 -13   5  17       38.49       60.62     13.94 o 
 -12   5  17      232.34      251.30     18.94 o 
 -11   5  17     1311.32     1279.11     31.23 o 
 -10   5  17      371.03      361.96     17.11 o 
  -9   5  17      974.67      954.38     23.55 o 
  -8   5  17     2730.66     2681.82     37.21 o 
  -7   5  17      104.71       94.03     13.54 o 
  -6   5  17        0.90        0.46      7.09 o 
  -5   5  17      860.14      868.97     22.08 o 
  -4   5  17       84.12       80.50     11.46 o 
  -3   5  17      439.88      437.73     20.40 o 
  -2   5  17      374.60      386.09     19.09 o 
  -1   5  17      746.72      658.38     33.25 o 
   0   5  17      221.35      221.60     17.57 o 
   1   5  17       97.74       91.58     22.10 o 
   2   5  17     1017.90     1051.69     39.70 o 
   3   5  17      582.81      591.49     57.66 o 
   4   5  17       73.94      119.31     16.11 o 
   5   5  17       61.55       88.42     13.18 o 
   6   5  17        5.46       29.18     11.40 o 
   7   5  17       18.71       23.67     10.42 o 
   8   5  17     1474.32     1519.62     50.71 o 
   9   5  17      119.69      122.58     17.95 o 
  10   5  17       75.75       87.60     15.79 o 
  11   5  17        0.36       14.85      9.41 o 
  12   5  17        5.54       27.85     19.20 o 
  13   5  17       12.13       21.73     10.18 o 
 -23   6  17      310.70      383.16     40.45 o 
 -22   6  17      874.31      895.13     59.02 o 
 -21   6  17      276.78      285.10     29.85 o 
 -20   6  17      389.44      431.27     31.99 o 
 -19   6  17      351.96      372.93     26.82 o 
 -18   6  17      163.59      172.15     25.17 o 
 -17   6  17      165.71      193.06     41.07 o 
 -16   6  17      625.13      639.56     30.73 o 
 -15   6  17     1492.22     1504.25     65.02 o 
 -14   6  17       67.89       86.66     17.18 o 
 -13   6  17      257.73      285.52     19.60 o 
 -12   6  17      425.12      398.64     22.27 o 
 -11   6  17      454.19      448.53     22.36 o 
 -10   6  17        0.32        2.91      7.97 o 
  -9   6  17      297.31      305.52     18.04 o 
  -8   6  17      439.09      405.98     18.14 o 
  -7   6  17      687.25      755.97     27.36 o 
  -6   6  17     2696.63     2701.43     42.79 o 
  -5   6  17       77.84       85.48     10.34 o 
  -4   6  17      492.21      511.69     24.01 o 
  -3   6  17      511.96      467.82     22.23 o 
  -2   6  17        2.70       -4.63      6.89 o 
  -1   6  17       15.44       10.92      8.28 o 
   0   6  17      244.81      275.83     19.90 o 
   1   6  17      239.95      221.31     18.40 o 
   2   6  17      145.69      148.57     20.16 o 
   3   6  17       42.06       28.01     10.71 o 
   4   6  17       52.25       35.37     11.37 o 
   5   6  17       51.08       26.83     12.66 o 
   6   6  17      198.10      214.66     20.26 o 
   7   6  17      241.48      281.40     26.57 o 
   8   6  17       10.16       55.59     11.42 o 
   9   6  17       24.63       22.07      9.67 o 
  10   6  17        4.76        8.32      9.31 o 
  11   6  17       59.21       67.64     12.69 o 
 -22   7  17       83.18      101.68     56.83 o 
 -21   7  17       22.60       34.87     26.96 o 
 -20   7  17      636.56      738.86     44.26 o 
 -19   7  17        4.03       62.40     51.37 o 
 -18   7  17       98.34      409.37    270.27 o 
 -17   7  17      497.30      623.89     42.17 o 
 -16   7  17      974.81      967.27     28.83 o 
 -15   7  17       14.10        2.31      9.74 o 
 -14   7  17       66.27       72.67     12.80 o 
 -13   7  17      185.64      165.79     16.66 o 
 -12   7  17        1.48        6.28      9.65 o 
 -11   7  17       33.71       32.69     10.96 o 
 -10   7  17       57.48       98.39     23.82 o 
  -9   7  17       32.67       33.53     10.91 o 
  -8   7  17      830.11      888.22     27.36 o 
  -7   7  17      208.57      241.65     19.91 o 
  -6   7  17      245.96      271.96     18.43 o 
  -5   7  17     3067.61     2967.86     57.24 o 
  -4   7  17     1215.61     1265.58     37.61 o 
  -3   7  17      167.72      188.32     18.42 o 
  -2   7  17      444.63      473.55     28.13 o 
  -1   7  17      455.74      416.28     25.02 o 
   0   7  17      106.98       99.09     14.20 o 
   1   7  17      260.64      233.38     19.90 o 
   2   7  17     1068.14     1113.51     40.32 o 
   3   7  17      606.83      561.66     31.34 o 
   4   7  17        9.16       10.98     10.24 o 
   5   7  17       38.61       44.75     11.22 o 
   6   7  17        0.13        4.74      7.81 o 
   7   7  17      300.11      307.12     25.44 o 
   8   7  17      820.64      803.98     51.56 o 
   9   7  17       30.14       93.41     33.32 o 
  10   7  17      171.25      176.55     30.43 o 
 -20   8  17       82.19       33.79     53.91 o 
 -19   8  17      107.14       95.53     34.92 o 
 -18   8  17        0.10      -15.94     25.60 o 
 -17   8  17      190.20      179.34     67.03 o 
 -16   8  17      266.80      304.08     35.43 o 
 -15   8  17     1063.84     1036.06     45.50 o 
 -14   8  17        7.98       -8.80     14.61 o 
 -13   8  17       74.00       89.95     15.34 o 
 -12   8  17       63.41       62.08     13.51 o 
 -11   8  17      113.58       74.10     14.16 o 
 -10   8  17       78.53       75.98     13.66 o 
  -9   8  17      519.55      508.31     31.89 o 
  -8   8  17       93.43       92.12     16.87 o 
  -7   8  17      254.45      277.01     24.29 o 
  -6   8  17     1100.57     1136.39     33.94 o 
  -5   8  17        2.21       -4.97     10.88 o 
  -4   8  17      265.02      250.82     23.48 o 
  -3   8  17      141.64      129.00     22.28 o 
  -2   8  17       22.72       38.68     10.66 o 
  -1   8  17       13.40       10.91     10.03 o 
   0   8  17      161.67      168.04     17.93 o 
   1   8  17      164.48      172.58     17.80 o 
   2   8  17      142.44      138.30     17.16 o 
   3   8  17       17.58       36.59     13.45 o 
   4   8  17      135.97       99.90     18.41 o 
   5   8  17       88.61       51.94     12.33 o 
   6   8  17      323.92      326.55     27.77 o 
   7   8  17      255.38      246.10     25.06 o 
   8   8  17       20.43       10.26     10.17 o 
 -17   9  17       22.18       41.75     27.73 o 
 -16   9  17      105.17      119.94     31.86 o 
 -15   9  17        3.09       27.11     23.64 o 
 -14   9  17      270.60      257.92     29.94 o 
 -13   9  17      281.27      288.99     31.60 o 
 -12   9  17      105.13      127.10     26.92 o 
 -11   9  17       19.05       16.05     11.98 o 
 -10   9  17      270.14      300.78     34.89 o 
  -9   9  17       63.72       30.66     35.88 o 
  -8   9  17      371.69      388.48     28.80 o 
  -7   9  17       24.95       48.08     15.14 o 
  -6   9  17       44.70       53.27     21.49 o 
  -5   9  17      328.39      306.48     33.57 o 
  -4   9  17      101.19       86.43     18.62 o 
  -3   9  17        7.04        5.11     12.89 o 
  -2   9  17      137.83      129.96     20.08 o 
  -1   9  17        0.05        5.41     10.47 o 
   0   9  17        0.89      -11.30     11.30 o 
   1   9  17        6.17        5.28     11.15 o 
   2   9  17      432.65      401.88     32.32 o 
   3   9  17       80.85       34.42     12.92 o 
   4   9  17       27.05       19.45     11.68 o 
   5   9  17       51.51       73.71     15.68 o 
 -13  10  17        7.69       11.92     16.72 o 
 -12  10  17       44.78       45.74     19.25 o 
 -11  10  17      109.16      130.52     37.84 o 
 -10  10  17        0.22        8.54     17.08 o 
  -9  10  17      235.51      171.32     51.83 o 
  -8  10  17        0.95       24.50     22.29 o 
  -7  10  17        5.48       21.17     17.20 o 
  -6  10  17       69.25      104.70     25.28 o 
  -5  10  17       43.44       13.77     19.31 o 
  -4  10  17      159.38      148.80     27.34 o 
  -3  10  17        9.20        8.64     17.28 o 
  -2  10  17       22.73       57.90     20.65 o 
  -1  10  17      156.40      167.49     23.19 o 
   0  10  17       82.26       97.35     20.54 o 
   1  10  17      508.42      501.89     37.33 o 
 -27   0  18       48.46       89.10     29.38 o 
 -26   0  18        1.94       -9.48     15.06 o 
 -25   0  18      181.43      161.64     71.09 o 
 -24   0  18      137.07      125.28     32.99 o 
 -23   0  18      146.08      111.60     67.91 o 
 -22   0  18       17.19      -15.75     15.75 o 
 -21   0  18        6.54        7.75     15.95 o 
 -20   0  18       37.55        4.21     15.52 o 
 -19   0  18       46.94       25.18     22.88 o 
 -18   0  18       92.39       79.59     12.99 o 
 -17   0  18       92.55       92.79     14.78 o 
 -16   0  18        2.51        8.58     11.19 o 
 -15   0  18       36.29       31.37     11.57 o 
 -14   0  18        7.41       14.26     13.38 o 
 -13   0  18        1.73       -1.80     12.26 o 
 -12   0  18       20.76       29.37      7.44 o 
 -11   0  18      152.23      151.02     13.07 o 
 -10   0  18      997.26      967.56     23.93 o 
  -9   0  18      335.32      401.83     32.49 o 
  -8   0  18      106.81      131.54     17.87 o 
  -7   0  18      115.74      120.08     10.47 o 
  -6   0  18        0.71        5.00      7.46 o 
  -5   0  18      123.45      125.59     23.47 o 
  -4   0  18        5.60        8.68      9.71 o 
  -3   0  18        3.34        9.92     10.20 o 
  -2   0  18        2.24       22.84     10.43 o 
  -1   0  18      152.19      148.46     15.52 o 
   0   0  18       72.64       75.16     14.87 o 
   1   0  18       69.22       78.87     12.11 o 
   2   0  18      420.53      383.37     24.62 o 
   3   0  18     1279.91     1175.93     39.91 o 
   4   0  18      940.27      869.58     33.63 o 
   5   0  18       16.04       18.96      8.56 o 
   6   0  18      127.27      113.01     16.52 o 
   7   0  18       14.85       22.70     14.09 o 
   8   0  18       54.18       41.86     20.53 o 
   9   0  18      118.64      102.41     27.96 o 
  10   0  18        4.25       -4.22     23.71 o 
  11   0  18      395.72      422.77     79.60 o 
  12   0  18      349.52      440.03     81.22 o 
  13   0  18       56.30       38.79     39.97 o 
  14   0  18       21.70       -9.60     32.74 o 
 -27   1  18        8.54        3.46     17.35 o 
 -26   1  18        0.10        2.65     11.14 o 
 -25   1  18        0.09       20.74     63.56 o 
 -24   1  18        0.40        7.02     12.77 o 
 -23   1  18        1.09        5.52     26.84 o 
 -22   1  18       27.54       57.08     51.60 o 
 -21   1  18       52.21       84.00     33.52 o 
 -20   1  18      179.68      156.04     19.15 o 
 -19   1  18       75.58       29.01     20.48 o 
 -18   1  18       14.54        4.85      8.89 o 
 -17   1  18        0.72        6.28      7.04 o 
 -16   1  18       26.59       31.36      8.78 o 
 -15   1  18        0.07        5.59      7.95 o 
 -14   1  18       39.72       44.09     10.16 o 
 -13   1  18      230.70      260.10     15.64 o 
 -12   1  18      785.73      800.33     24.15 o 
 -11   1  18      598.92      602.04     13.80 o 
 -10   1  18      976.59      944.92     17.38 o 
  -9   1  18      137.88      154.69     11.53 o 
  -8   1  18      276.54      276.79     16.65 o 
  -7   1  18      535.01      539.30     13.37 o 
  -6   1  18      579.32      589.72     16.11 o 
  -5   1  18      518.97      522.49     20.82 o 
  -4   1  18      119.03      152.99     11.76 o 
  -3   1  18       13.44        2.52      4.67 o 
  -2   1  18      197.81      174.37     13.57 o 
  -1   1  18      100.57       87.05      9.77 o 
   0   1  18        6.54        8.89      3.95 o 
   1   1  18       55.37       69.85      8.06 o 
   2   1  18      190.06      181.06     13.74 o 
   3   1  18      213.08      213.46     15.00 o 
   4   1  18      280.41      303.82     15.96 o 
   5   1  18      120.68      138.40     11.74 o 
   6   1  18        7.37        5.13      6.00 o 
   7   1  18       16.67       21.34      7.28 o 
   8   1  18        2.38        4.40      6.74 o 
   9   1  18       14.04       15.55     15.15 o 
  10   1  18       41.48       39.14     18.13 o 
  11   1  18       22.36       11.48     16.60 o 
  12   1  18        0.14       -4.51     20.24 o 
  13   1  18       13.16        2.70     21.12 o 
  14   1  18       66.63       33.93     27.20 o 
 -26   2  18       18.64       15.14     11.80 o 
 -25   2  18       35.68       36.35     15.74 o 
 -24   2  18       27.54       32.28     16.50 o 
 -23   2  18        3.87       22.48     31.81 o 
 -22   2  18      129.19      125.17     32.72 o 
 -21   2  18       19.86       35.74     23.42 o 
 -20   2  18        0.22        4.83     10.57 o 
 -19   2  18       48.43       44.32     17.08 o 
 -18   2  18       77.10       74.05     11.00 o 
 -17   2  18       37.48       38.99      8.73 o 
 -16   2  18       54.39       70.65     12.94 o 
 -15   2  18       58.98       59.70     10.67 o 
 -14   2  18        3.00       -1.21      7.38 o 
 -13   2  18       61.01       80.57     12.74 o 
 -12   2  18       13.03       16.53      5.97 o 
 -11   2  18      279.34      323.71     13.29 o 
 -10   2  18      551.82      562.14     18.18 o 
  -9   2  18      557.19      566.83     20.63 o 
  -8   2  18       17.22       12.82      5.69 o 
  -7   2  18        1.29        2.33      4.88 o 
  -6   2  18        1.57       -3.12      5.19 o 
  -5   2  18       33.28       36.73      7.80 o 
  -4   2  18        4.82       11.22      5.95 o 
  -3   2  18       11.65        9.70      5.37 o 
  -2   2  18       69.72       46.45      7.19 o 
  -1   2  18      126.26      105.53     10.51 o 
   0   2  18       35.17       41.95      6.47 o 
   1   2  18       26.35       27.65      6.65 o 
   2   2  18      371.82      381.12     18.00 o 
   3   2  18      629.15      598.76     22.04 o 
   4   2  18      194.38      183.57     15.42 o 
   5   2  18        4.00       10.31      7.49 o 
   6   2  18       49.29       41.49     11.54 o 
   7   2  18       26.78       33.83      8.04 o 
   8   2  18      120.76      123.76     17.93 o 
   9   2  18        0.07       -8.11      8.11 o 
  10   2  18      140.29      220.86     50.98 o 
  11   2  18      271.18      372.49     45.20 o 
  12   2  18      256.25      497.92     96.64 o 
  13   2  18        9.79       -4.79     27.02 o 
  14   2  18       36.81       22.07     22.70 o 
 -26   3  18       63.37       83.86    156.39 o 
 -25   3  18       16.21       29.89     18.08 o 
 -24   3  18      146.53      173.36     62.09 o 
 -23   3  18       43.90       74.78     44.09 o 
 -22   3  18      207.63      189.01     28.73 o 
 -21   3  18       37.91       46.25     14.18 o 
 -20   3  18      428.99      439.15     29.60 o 
 -19   3  18        4.47       25.02     19.33 o 
 -18   3  18       48.32       51.75     19.52 o 
 -17   3  18        7.72        4.31     13.07 o 
 -16   3  18        5.66       24.78     21.63 o 
 -15   3  18        8.55       -3.71      8.04 o 
 -14   3  18        0.99       19.19      8.88 o 
 -13   3  18       98.66      103.22     12.78 o 
 -12   3  18        8.11       11.20      8.01 o 
 -11   3  18      456.62      467.66     18.29 o 
 -10   3  18       88.13       84.13      9.26 o 
  -9   3  18        6.00        8.76      5.36 o 
  -8   3  18       36.16       27.68      5.97 o 
  -7   3  18      144.96      127.86      9.35 o 
  -6   3  18        4.61       -0.50      5.98 o 
  -5   3  18      207.85      205.63     15.33 o 
  -4   3  18       65.04       68.59      9.23 o 
  -3   3  18        3.13        6.91      5.63 o 
  -2   3  18       19.35       20.52      6.49 o 
  -1   3  18        2.70        4.61      4.18 o 
   0   3  18        2.72       11.11      7.67 o 
   1   3  18       39.97       50.58      8.24 o 
   2   3  18      158.36      163.73     14.97 o 
   3   3  18      174.98      162.78     15.47 o 
   4   3  18       60.03       58.43     10.25 o 
   5   3  18       12.08       11.56     14.05 o 
   6   3  18        3.08       16.08      9.57 o 
   7   3  18      213.72      194.49     16.95 o 
   8   3  18       83.25      117.10     14.18 o 
   9   3  18       15.95       16.20     15.76 o 
  10   3  18       19.47       58.04     11.27 o 
  11   3  18      162.54      161.42     39.79 o 
  12   3  18       16.54       51.00     11.14 o 
  13   3  18        6.78       -2.30     21.29 o 
 -25   4  18        0.01        6.12     12.16 o 
 -24   4  18        4.06       42.79     62.88 o 
 -23   4  18       95.65      101.84     38.23 o 
 -22   4  18       39.39       28.21     16.54 o 
 -21   4  18      111.59      103.09     20.54 o 
 -20   4  18       17.97       20.50     22.16 o 
 -19   4  18      164.13      159.67     30.49 o 
 -18   4  18       11.32        7.49     16.55 o 
 -17   4  18       28.59       65.19     16.58 o 
 -16   4  18       19.40       31.85     18.84 o 
 -15   4  18        0.36       15.29     22.25 o 
 -14   4  18       26.28       36.76      7.87 o 
 -13   4  18       65.59       52.79     11.59 o 
 -12   4  18      134.62      147.63     16.52 o 
 -11   4  18       54.29       45.06     12.10 o 
 -10   4  18      685.33      711.41     18.51 o 
  -9   4  18      129.99      130.89     10.45 o 
  -8   4  18       10.27       12.81      6.38 o 
  -7   4  18      271.29      260.83     12.02 o 
  -6   4  18       61.77       50.06      8.51 o 
  -5   4  18      256.50      233.67     17.84 o 
  -4   4  18      125.74      125.27     13.54 o 
  -3   4  18       93.08       85.27     10.07 o 
  -2   4  18        6.28       13.39      7.86 o 
  -1   4  18       65.27       42.75     11.98 o 
   0   4  18       40.46       25.18      7.87 o 
   1   4  18        0.94        9.41      8.09 o 
   2   4  18       26.68       36.74      8.74 o 
   3   4  18      416.21      435.45     21.90 o 
   4   4  18        0.01        2.06      6.46 o 
   5   4  18       39.66       54.40     17.16 o 
   6   4  18       10.11       18.30     10.17 o 
   7   4  18      120.72      127.23     16.23 o 
   8   4  18       15.49       39.11     11.32 o 
   9   4  18       19.82       35.07     10.21 o 
  10   4  18       70.17       74.76     13.16 o 
  11   4  18       38.06       60.08     13.87 o 
  12   4  18      187.77      259.92     45.01 o 
  13   4  18        5.67        4.01     13.52 o 
 -24   5  18      473.88      477.25     46.52 o 
 -23   5  18      308.75      382.99     97.24 o 
 -22   5  18       27.09       49.07     15.41 o 
 -21   5  18      147.69      246.08     73.17 o 
 -20   5  18       12.67       24.13     20.20 o 
 -19   5  18      247.34      232.59     24.99 o 
 -18   5  18       12.87       15.92     15.48 o 
 -17   5  18        3.93        9.27     12.87 o 
 -16   5  18        0.62       19.34     15.88 o 
 -15   5  18       35.09       41.48     15.67 o 
 -14   5  18       13.95       13.05      7.95 o 
 -13   5  18        3.05       30.11     19.14 o 
 -12   5  18      100.11       80.64     13.03 o 
 -11   5  18       36.75       38.39     10.01 o 
 -10   5  18        3.18        6.34      6.91 o 
  -9   5  18      105.43      110.14     10.98 o 
  -8   5  18        0.01        8.13      6.34 o
[truncated: 141,952 more chars]
